# Supplementary material for: Genetic dissection of reproductive performance of dairy cows under heat stress
Source: Anim Genet. 2020 May 3;51(4):511–20. doi: 10.1111/age.12943 (PMC7383808; doi:10.1111/age.12943)
Supplement: Supplementary file 1 — Table S1 List of genetic variants segregating within or close to (±5 kb) candidate genes. [file AGE-51-511-s001.xlsx]

## Sheet: Sheet1
SNP ID	Chr	Location	REF	ALT	Freq	Consequence	Gene	ENS_Gene	Amino_acids	Codons
rs385115512	1	139234418	T	*	0.095	downstream_gene_variant	BRWD1	ENSBTAG00000013602	-	-
rs385115512	1	139234418	T	*	0.095	intron_variant	PSMG1	ENSBTAG00000013600	-	-
rs109468335	1	139234469	A	G	0.395	intron_variant	PSMG1	ENSBTAG00000013600	-	-
rs109468335	1	139234469	A	G	0.395	downstream_gene_variant	BRWD1	ENSBTAG00000013602	-	-
rs136941914	1	139234563	C	A	0.571	downstream_gene_variant	BRWD1	ENSBTAG00000013602	-	-
rs136941914	1	139234563	C	A	0.571	intron_variant	PSMG1	ENSBTAG00000013600	-	-
rs378289065	1	139235685	C	*	0.053	intron_variant	PSMG1	ENSBTAG00000013600	-	-
rs378289065	1	139235685	C	*	0.053	downstream_gene_variant	BRWD1	ENSBTAG00000013602	-	-
rs135689361	1	139237418	A	G	0.696	downstream_gene_variant	BRWD1	ENSBTAG00000013602	-	-
rs135689361	1	139237418	A	G	0.696	intron_variant	PSMG1	ENSBTAG00000013600	-	-
rs135346397	1	139238122	G	A	0.675	intron_variant	PSMG1	ENSBTAG00000013600	-	-
rs135346397	1	139238122	G	A	0.675	downstream_gene_variant	BRWD1	ENSBTAG00000013602	-	-
rs381950063	1	139238216	G	C	0.141	downstream_gene_variant	BRWD1	ENSBTAG00000013602	-	-
rs381950063	1	139238216	G	C	0.141	missense_variant	PSMG1	ENSBTAG00000013600	D/E	gaC/gaG
-	1	139238346	C	*	0.075	-	-	-	-	-
-	1	139238348	C	*	0.075	-	-	-	-	-
rs382218672	1	139238431	A	G	0.229	upstream_gene_variant	PSMG1	ENSBTAG00000013600	-	-
rs382218672	1	139238431	A	G	0.229	downstream_gene_variant	BRWD1	ENSBTAG00000013602	-	-
rs385998378	1	139240740	T	A	0.13	3_prime_UTR_variant	BRWD1	ENSBTAG00000013602	-	-
rs385998378	1	139240740	T	A	0.13	upstream_gene_variant	PSMG1	ENSBTAG00000013600	-	-
rs385582056	1	139241353	A	G	0.177	upstream_gene_variant	PSMG1	ENSBTAG00000013600	-	-
rs385582056	1	139241353	A	G	0.177	3_prime_UTR_variant	BRWD1	ENSBTAG00000013602	-	-
rs380061927	1	139241502	T	C	0.128	upstream_gene_variant	PSMG1	ENSBTAG00000013600	-	-
rs380061927	1	139241502	T	C	0.128	3_prime_UTR_variant	BRWD1	ENSBTAG00000013602	-	-
rs137624981	1	139242669	G	A	0.443	upstream_gene_variant	PSMG1	ENSBTAG00000013600	-	-
rs137624981	1	139242669	G	A	0.443	intron_variant	BRWD1	ENSBTAG00000013602	-	-
rs464875121	1	139243086	G	C	0.05	intron_variant	BRWD1	ENSBTAG00000013602	-	-
rs464875121	1	139243086	G	C	0.05	upstream_gene_variant	PSMG1	ENSBTAG00000013600	-	-
rs209579158	1	139243934	G	A	0.106	intron_variant	BRWD1	ENSBTAG00000013602	-	-
rs384291187	1	139244386	C	T	0.157	intron_variant	BRWD1	ENSBTAG00000013602	-	-
rs137043260	1	139245368	T	C	0.261	intron_variant	BRWD1	ENSBTAG00000013602	-	-
rs134810575	1	139245663	C	T	0.577	intron_variant	BRWD1	ENSBTAG00000013602	-	-
rs110725244	1	139246058	C	G	0.818	intron_variant	BRWD1	ENSBTAG00000013602	-	-
rs210813193	1	139246906	C	A	0.108	intron_variant	BRWD1	ENSBTAG00000013602	-	-
rs133297390	1	139247802	A	*	0.683	intron_variant	BRWD1	ENSBTAG00000013602	-	-
rs135074415	1	139247936	T	*	0.089	intron_variant	BRWD1	ENSBTAG00000013602	-	-
rs136312021	1	139248003	C	A	0.133	intron_variant	BRWD1	ENSBTAG00000013602	-	-
rs382439805	1	139250342	A	G	0.052	intron_variant	BRWD1	ENSBTAG00000013602	-	-
rs443610556	1	139252004	C	A	0.077	missense_variant	BRWD1	ENSBTAG00000013602	G/V	gGc/gTc
rs109165814	1	139252015	G	A	0.399	synonymous_variant	BRWD1	ENSBTAG00000013602	N	aaC/aaT
rs480739234	1	139252029	A	G	0.076	missense_variant	BRWD1	ENSBTAG00000013602	C/R	Tgt/Cgt
rs209070949	1	139252709	T	A	0.109	intron_variant	BRWD1	ENSBTAG00000013602	-	-
rs443786374	1	139254044	T	C	0.123	synonymous_variant	BRWD1	ENSBTAG00000013602	K	aaA/aaG
rs133854063	1	139255266	T	C	0.704	intron_variant	BRWD1	ENSBTAG00000013602	-	-
rs208389322	1	139255270	G	A	0.107	intron_variant	BRWD1	ENSBTAG00000013602	-	-
rs800014052	1	139257002	T	*	0.224	intron_variant	BRWD1	ENSBTAG00000013602	-	-
rs439065850	1	139257003	C	A	0.224	intron_variant	BRWD1	ENSBTAG00000013602	-	-
rs797155385	1	139257005	G	*	0.224	intron_variant	BRWD1	ENSBTAG00000013602	-	-
rs463957118	1	139257008	C	T	0.223	intron_variant	BRWD1	ENSBTAG00000013602	-	-
rs799011414	1	139257012	C	*	0.224	intron_variant	BRWD1	ENSBTAG00000013602	-	-
rs799685645	1	139257015	T	*	0.126	intron_variant	BRWD1	ENSBTAG00000013602	-	-
rs476041782	1	139257017	T	G	0.126	intron_variant	BRWD1	ENSBTAG00000013602	-	-
rs134718218	1	139260579	C	T	0.216	intron_variant	BRWD1	ENSBTAG00000013602	-	-
rs136306056	1	139260710	A	*	0.692	intron_variant	BRWD1	ENSBTAG00000013602	-	-
rs136323625	1	139260739	A	T	0.215	intron_variant	BRWD1	ENSBTAG00000013602	-	-
rs133288608	1	139261586	C	T	0.056	intron_variant	BRWD1	ENSBTAG00000013602	-	-
rs137208555	1	139262062	C	T	0.258	intron_variant	BRWD1	ENSBTAG00000013602	-	-
rs469296357	1	139262261	C	*	0.124	intron_variant	BRWD1	ENSBTAG00000013602	-	-
rs717646501	1	139262272	G	A	0.124	intron_variant	BRWD1	ENSBTAG00000013602	-	-
-	1	139262806	NA	NA	NA	intron_variant	BRWD1	ENSBTAG00000013602	-	-
rs135865413	1	139263602	G	C	0.079	intron_variant	BRWD1	ENSBTAG00000013602	-	-
rs133681976	1	139263753	T	*	0.559	intron_variant	BRWD1	ENSBTAG00000013602	-	-
rs462487285	1	139264463	G	C	0.057	intron_variant	BRWD1	ENSBTAG00000013602	-	-
rs136831159	1	139264950	T	G	0.055	intron_variant	BRWD1	ENSBTAG00000013602	-	-
rs379304621	1	139264984	A	C	0.131	intron_variant	BRWD1	ENSBTAG00000013602	-	-
rs134653072	1	139265285	C	T	0.213	intron_variant	BRWD1	ENSBTAG00000013602	-	-
rs384923029	1	139266025	T	C	0.26	intron_variant	BRWD1	ENSBTAG00000013602	-	-
rs377851116	1	139267172	T	C	0.133	intron_variant	BRWD1	ENSBTAG00000013602	-	-
rs133482346	1	139267728	T	A	0.259	intron_variant	BRWD1	ENSBTAG00000013602	-	-
rs108966584	1	139269619	A	G	0.263	intron_variant	BRWD1	ENSBTAG00000013602	-	-
rs133701165	1	139270603	C	T	0.259	intron_variant	BRWD1	ENSBTAG00000013602	-	-
-	1	139270814	C	*	*	intron_variant	BRWD1	ENSBTAG00000013602	-	-
rs137399852	1	139271057	G	C	0.222	intron_variant	BRWD1	ENSBTAG00000013602	-	-
rs136981770	1	139272400	A	T	0.625	intron_variant	BRWD1	ENSBTAG00000013602	-	-
rs461907943	1	139273532	A	G	0.08	intron_variant	BRWD1	ENSBTAG00000013602	-	-
rs381319069	1	139275023	G	A	0.198	synonymous_variant	BRWD1	ENSBTAG00000013602	D	gaC/gaT
rs135722066	1	139275514	C	T	0.056	intron_variant	BRWD1	ENSBTAG00000013602	-	-
rs380770430	1	139275819	T	C	0.228	intron_variant	BRWD1	ENSBTAG00000013602	-	-
rs134414212	1	139276314	C	G	0.071	intron_variant	BRWD1	ENSBTAG00000013602	-	-
rs380522944	1	139277810	G	A	0.13	intron_variant	BRWD1	ENSBTAG00000013602	-	-
rs109109955	1	139279610	G	A	0.266	intron_variant	BRWD1	ENSBTAG00000013602	-	-
rs378074724	1	139279686	A	G	0.077	intron_variant	BRWD1	ENSBTAG00000013602	-	-
rs459931795	1	139281444	G	A	0.05	intron_variant	BRWD1	ENSBTAG00000013602	-	-
rs134289260	1	139281717	G	A	0.817	intron_variant	BRWD1	ENSBTAG00000013602	-	-
rs110090221	1	139281798	A	G	0.27	intron_variant	BRWD1	ENSBTAG00000013602	-	-
rs208313122	1	139282458	A	T	0.256	intron_variant	BRWD1	ENSBTAG00000013602	-	-
rs380553385	1	139283232	G	A	0.076	intron_variant	BRWD1	ENSBTAG00000013602	-	-
rs383447948	1	139283559	G	A	0.224	intron_variant	BRWD1	ENSBTAG00000013602	-	-
rs385628476	1	139284115	C	A	0.58	intron_variant	BRWD1	ENSBTAG00000013602	-	-
rs380472858	1	139284351	T	C	0.127	intron_variant	BRWD1	ENSBTAG00000013602	-	-
rs378282661	1	139284757	C	T	0.808	intron_variant	BRWD1	ENSBTAG00000013602	-	-
-	1	139285047	A	*	*	intron_variant	BRWD1	ENSBTAG00000013602	-	-
rs378626849	1	139285722	T	C	0.133	intron_variant	BRWD1	ENSBTAG00000013602	-	-
rs133933950	1	139285931	C	T	0.061	intron_variant	BRWD1	ENSBTAG00000013602	-	-
-	1	139286091	C	*	*	intron_variant	BRWD1	ENSBTAG00000013602	-	-
rs382472221	1	139289251	T	C	0.134	intron_variant	BRWD1	ENSBTAG00000013602	-	-
rs520724802	1	139289476	C	*	0.097	intron_variant	BRWD1	ENSBTAG00000013602	-	-
rs383729513	1	139290382	G	A	0.231	intron_variant	BRWD1	ENSBTAG00000013602	-	-
rs135641601	1	139293251	T	C	0.271	intron_variant	BRWD1	ENSBTAG00000013602	-	-
rs207925238	1	139293597	T	G	0.103	intron_variant	BRWD1	ENSBTAG00000013602	-	-
rs133133447	1	139293605	T	C	0.085	intron_variant	BRWD1	ENSBTAG00000013602	-	-
rs379706240	1	139293761	G	A	0.078	intron_variant	BRWD1	ENSBTAG00000013602	-	-
rs110290820	1	139293876	C	T	0.6	intron_variant	BRWD1	ENSBTAG00000013602	-	-
rs135081061	1	139293996	G	C	0.07	intron_variant	BRWD1	ENSBTAG00000013602	-	-
rs136605875	1	139294314	G	A	0.263	intron_variant	BRWD1	ENSBTAG00000013602	-	-
rs43275121	1	139295047	T	C	0.988	intron_variant	BRWD1	ENSBTAG00000013602	-	-
rs110329967	1	139295645	G	A	0.209	intron_variant	BRWD1	ENSBTAG00000013602	-	-
-	1	139295721	T	*	0.419	-	-	-	-	-
rs714513134	1	139295722	T	A	0.114	intron_variant	BRWD1	ENSBTAG00000013602	-	-
rs43275120	1	139296919	A	G	0.986	intron_variant	BRWD1	ENSBTAG00000013602	-	-
rs382433411	1	139296949	T	C	0.052	intron_variant	BRWD1	ENSBTAG00000013602	-	-
rs209454531	1	139297401	C	T	0.218	intron_variant	BRWD1	ENSBTAG00000013602	-	-
rs382251794	1	139298054	C	T	0.127	intron_variant	BRWD1	ENSBTAG00000013602	-	-
rs136935230	1	139298293	T	G	0.704	intron_variant	BRWD1	ENSBTAG00000013602	-	-
rs449689894	1	139298647	T	C	0.05	intron_variant	BRWD1	ENSBTAG00000013602	-	-
rs383364036	1	139299842	C	T	0.099	intron_variant	BRWD1	ENSBTAG00000013602	-	-
rs133356560	1	139299960	T	C	0.696	intron_variant	BRWD1	ENSBTAG00000013602	-	-
rs209196144	1	139299963	G	A	0.107	intron_variant	BRWD1	ENSBTAG00000013602	-	-
rs136547046	1	139300332	G	C	0.225	intron_variant	BRWD1	ENSBTAG00000013602	-	-
rs208212526	1	139301072	T	G	0.104	intron_variant	BRWD1	ENSBTAG00000013602	-	-
rs208638965	1	139303200	C	A	0.271	upstream_gene_variant	-	ENSBTAG00000050138	-	-
rs208638965	1	139303200	C	A	0.271	intron_variant	BRWD1	ENSBTAG00000013602	-	-
rs380535511	1	139303921	T	C	0.089	intron_variant	BRWD1	ENSBTAG00000013602	-	-
rs380535511	1	139303921	T	C	0.089	upstream_gene_variant	-	ENSBTAG00000050138	-	-
rs110299814	1	139304863	T	G	0.702	intron_variant	BRWD1	ENSBTAG00000013602	-	-
rs110299814	1	139304863	T	G	0.702	upstream_gene_variant	-	ENSBTAG00000050138	-	-
rs477747459	1	139304925	C	A	0.072	upstream_gene_variant	-	ENSBTAG00000050138	-	-
rs477747459	1	139304925	C	A	0.072	intron_variant	BRWD1	ENSBTAG00000013602	-	-
-	1	139305350	T	*	*	upstream_gene_variant	-	ENSBTAG00000050138	-	-
-	1	139305350	T	*	*	intron_variant	BRWD1	ENSBTAG00000013602	-	-
rs385326534	1	139305528	G	A	0.806	upstream_gene_variant	-	ENSBTAG00000050138	-	-
rs385326534	1	139305528	G	A	0.806	intron_variant	BRWD1	ENSBTAG00000013602	-	-
rs379590164	1	139305530	G	A	0.805	intron_variant	BRWD1	ENSBTAG00000013602	-	-
rs379590164	1	139305530	G	A	0.805	upstream_gene_variant	-	ENSBTAG00000050138	-	-
rs381935943	1	139305536	G	A	0.805	intron_variant	BRWD1	ENSBTAG00000013602	-	-
rs381935943	1	139305536	G	A	0.805	upstream_gene_variant	-	ENSBTAG00000050138	-	-
rs132881362	1	139305796	T	C	0.219	intron_variant	BRWD1	ENSBTAG00000013602	-	-
rs132881362	1	139305796	T	C	0.219	upstream_gene_variant	-	ENSBTAG00000050138	-	-
rs382474054	1	139306469	G	T	0.077	intron_variant	BRWD1	ENSBTAG00000013602	-	-
rs382474054	1	139306469	G	T	0.077	upstream_gene_variant	-	ENSBTAG00000050138	-	-
rs135024861	1	139306778	C	T	0.421	upstream_gene_variant	-	ENSBTAG00000050138	-	-
rs135024861	1	139306778	C	T	0.421	intron_variant	BRWD1	ENSBTAG00000013602	-	-
rs133008178	1	139306797	G	A	0.078	intron_variant	BRWD1	ENSBTAG00000013602	-	-
rs133008178	1	139306797	G	A	0.078	upstream_gene_variant	-	ENSBTAG00000050138	-	-
rs134284857	1	139307653	G	C	0.268	upstream_gene_variant	-	ENSBTAG00000050138	-	-
rs134284857	1	139307653	G	C	0.268	intron_variant	BRWD1	ENSBTAG00000013602	-	-
rs109338417	1	139307966	A	C	0.267	intron_variant	BRWD1	ENSBTAG00000013602	-	-
rs109338417	1	139307966	A	C	0.267	upstream_gene_variant	-	ENSBTAG00000050138	-	-
rs381945076	1	139308830	T	C	0.119	intron_variant	BRWD1	ENSBTAG00000013602	-	-
rs381945076	1	139308830	T	C	0.119	downstream_gene_variant	-	ENSBTAG00000050138	-	-
rs208756364	1	139309230	T	C	0.104	downstream_gene_variant	-	ENSBTAG00000050138	-	-
rs208756364	1	139309230	T	C	0.104	intron_variant	BRWD1	ENSBTAG00000013602	-	-
rs382367392	1	139309399	T	G	0.052	intron_variant	BRWD1	ENSBTAG00000013602	-	-
rs382367392	1	139309399	T	G	0.052	downstream_gene_variant	-	ENSBTAG00000050138	-	-
rs380310585	1	139309885	G	C	0.13	intron_variant	BRWD1	ENSBTAG00000013602	-	-
rs380310585	1	139309885	G	C	0.13	downstream_gene_variant	-	ENSBTAG00000050138	-	-
rs385142307	1	139310654	G	A	0.13	intron_variant	BRWD1	ENSBTAG00000013602	-	-
rs385142307	1	139310654	G	A	0.13	downstream_gene_variant	-	ENSBTAG00000050138	-	-
rs1117914149	1	139311862	A	G	0.067	intron_variant	BRWD1	ENSBTAG00000013602	-	-
rs1117914149	1	139311862	A	G	0.067	downstream_gene_variant	-	ENSBTAG00000050138	-	-
rs801155151	1	139311921	A	G	0.636	intron_variant	BRWD1	ENSBTAG00000013602	-	-
rs801155151	1	139311921	A	G	0.636	downstream_gene_variant	-	ENSBTAG00000050138	-	-
rs797270365	1	139312086	T	C	0.186	intron_variant	BRWD1	ENSBTAG00000013602	-	-
rs797270365	1	139312086	T	C	0.186	downstream_gene_variant	-	ENSBTAG00000050138	-	-
-	1	139312753	A	*	0.055	-	-	-	-	-
rs109641419	1	139312811	A	C	0.262	intron_variant	BRWD1	ENSBTAG00000013602	-	-
rs109641419	1	139312811	A	C	0.262	downstream_gene_variant	-	ENSBTAG00000050138	-	-
rs384589471	1	139313149	T	C	0.134	intron_variant	BRWD1	ENSBTAG00000013602	-	-
rs384589471	1	139313149	T	C	0.134	downstream_gene_variant	-	ENSBTAG00000050138	-	-
rs380818544	1	139313650	G	A	0.125	intron_variant	BRWD1	ENSBTAG00000013602	-	-
rs134563220	1	139313782	T	C	0.065	intron_variant	BRWD1	ENSBTAG00000013602	-	-
rs110582228	1	139314397	C	T	0.212	intron_variant	BRWD1	ENSBTAG00000013602	-	-
rs385452066	1	139315010	A	G	0.108	intron_variant	BRWD1	ENSBTAG00000013602	-	-
rs133831024	1	139315205	A	G	0.266	intron_variant	BRWD1	ENSBTAG00000013602	-	-
rs384138056	1	139315277	A	T	0.276	intron_variant	BRWD1	ENSBTAG00000013602	-	-
rs456372627	1	139315898	C	T	0.056	intron_variant	BRWD1	ENSBTAG00000013602	-	-
rs136434336	1	139316075	A	G	0.7	intron_variant	BRWD1	ENSBTAG00000013602	-	-
rs380981434	1	139317360	G	A	0.463	intron_variant	BRWD1	ENSBTAG00000013602	-	-
rs207497487	1	139318833	A	T	0.104	intron_variant	BRWD1	ENSBTAG00000013602	-	-
rs109416250	1	139318985	G	T	0.706	intron_variant	BRWD1	ENSBTAG00000013602	-	-
rs132888455	1	139320511	T	A	0.684	intron_variant	BRWD1	ENSBTAG00000013602	-	-
rs381727277	1	139320739	A	G	0.133	intron_variant	BRWD1	ENSBTAG00000013602	-	-
rs211202190	1	139320905	G	A	0.626	intron_variant	BRWD1	ENSBTAG00000013602	-	-
rs482562761	1	139323349	C	T	0.052	intron_variant	BRWD1	ENSBTAG00000013602	-	-
rs380524537	1	139323500	C	T	0.077	intron_variant	BRWD1	ENSBTAG00000013602	-	-
rs133141776	1	139324191	C	T	0.057	intron_variant	BRWD1	ENSBTAG00000013602	-	-
rs435594702	1	139325147	G	C	0.051	intron_variant	BRWD1	ENSBTAG00000013602	-	-
rs133366413	1	139325936	T	A	0.056	intron_variant	BRWD1	ENSBTAG00000013602	-	-
rs381854103	1	139326499	G	A	0.128	intron_variant	BRWD1	ENSBTAG00000013602	-	-
rs476905287	1	139328735	G	T	0.083	intron_variant	BRWD1	ENSBTAG00000013602	-	-
rs208322190	1	139329100	A	G	0.226	intron_variant	BRWD1	ENSBTAG00000013602	-	-
rs459388240	1	139329156	T	C	0.126	intron_variant	BRWD1	ENSBTAG00000013602	-	-
rs380291603	1	139329746	G	A	0.077	intron_variant	BRWD1	ENSBTAG00000013602	-	-
rs210046020	1	139330184	C	G	0.27	intron_variant	BRWD1	ENSBTAG00000013602	-	-
rs137267318	1	139330212	A	T	0.224	intron_variant	BRWD1	ENSBTAG00000013602	-	-
rs135763265	1	139331465	C	T	0.592	intron_variant	BRWD1	ENSBTAG00000013602	-	-
rs109955741	1	139332300	A	G	0.696	intron_variant	BRWD1	ENSBTAG00000013602	-	-
rs380798246	1	139333197	C	T	0.13	intron_variant	BRWD1	ENSBTAG00000013602	-	-
rs41643387	1	139334329	G	A	0.102	intron_variant	BRWD1	ENSBTAG00000013602	-	-
rs386039831	1	139334602	C	G	0.123	intron_variant	BRWD1	ENSBTAG00000013602	-	-
rs136919070	1	139335159	A	T	0.271	intron_variant	BRWD1	ENSBTAG00000013602	-	-
rs137845775	1	139336554	T	G	0.134	intron_variant	BRWD1	ENSBTAG00000013602	-	-
rs381582102	1	139337044	G	A	0.202	intron_variant	BRWD1	ENSBTAG00000013602	-	-
rs433533711	1	139337577	A	G	0.128	intron_variant	BRWD1	ENSBTAG00000013602	-	-
rs207884505	1	139337839	C	T	0.106	intron_variant	BRWD1	ENSBTAG00000013602	-	-
rs133871008	1	139338338	C	T	0.15	intron_variant	BRWD1	ENSBTAG00000013602	-	-
rs135731859	1	139340188	A	T	0.698	intron_variant	BRWD1	ENSBTAG00000013602	-	-
-	1	139340928	T	*	0.999	-	-	-	-	-
rs520912720	1	139340932	G	A	0.123	intron_variant	BRWD1	ENSBTAG00000013602	-	-
rs133059626	1	139341706	A	*	0.983	intron_variant	BRWD1	ENSBTAG00000013602	-	-
rs134421889	1	139343658	C	*	0.253	intron_variant	BRWD1	ENSBTAG00000013602	-	-
rs382570935	1	139344515	C	T	0.051	intron_variant	BRWD1	ENSBTAG00000013602	-	-
rs132820290	1	139344559	A	G	0.223	intron_variant	BRWD1	ENSBTAG00000013602	-	-
rs43275114	1	139344631	A	G	0.982	intron_variant	BRWD1	ENSBTAG00000013602	-	-
rs211190679	1	139344947	G	C	0.101	intron_variant	BRWD1	ENSBTAG00000013602	-	-
rs377990322	1	139345017	T	A	0.167	intron_variant	BRWD1	ENSBTAG00000013602	-	-
rs109019833	1	139346268	A	G	0.219	intron_variant	BRWD1	ENSBTAG00000013602	-	-
rs110719864	1	139347490	A	G	0.263	intron_variant	BRWD1	ENSBTAG00000013602	-	-
rs135062740	1	139347747	C	A	0.697	intron_variant	BRWD1	ENSBTAG00000013602	-	-
rs385292145	1	139348356	G	T	0.105	intron_variant	BRWD1	ENSBTAG00000013602	-	-
rs381748241	1	139350922	A	G	0.103	intron_variant	BRWD1	ENSBTAG00000013602	-	-
rs385000531	1	139350999	C	A	0.123	intron_variant	BRWD1	ENSBTAG00000013602	-	-
rs109430847	1	139351025	C	T	0.594	intron_variant	BRWD1	ENSBTAG00000013602	-	-
rs384144437	1	139351546	G	A	0.167	intron_variant	BRWD1	ENSBTAG00000013602	-	-
rs136566793	1	139352325	G	T	0.693	intron_variant	BRWD1	ENSBTAG00000013602	-	-
rs109025561	1	139352425	A	G	0.689	intron_variant	BRWD1	ENSBTAG00000013602	-	-
rs110272730	1	139352594	T	A	0.262	intron_variant	BRWD1	ENSBTAG00000013602	-	-
rs385079136	1	139353265	C	T	0.105	intron_variant	BRWD1	ENSBTAG00000013602	-	-
rs380015893	1	139353307	T	G	0.166	intron_variant	BRWD1	ENSBTAG00000013602	-	-
-	1	139354105	C	*	0.147	-	-	-	-	-
rs470466888	1	139354478	A	C	0.065	intron_variant	BRWD1	ENSBTAG00000013602	-	-
rs381299284	1	139354513	A	G	0.127	intron_variant	BRWD1	ENSBTAG00000013602	-	-
rs110538670	1	139354655	A	G	0.221	intron_variant	BRWD1	ENSBTAG00000013602	-	-
rs43275113	1	139355101	A	G	0.99	intron_variant	BRWD1	ENSBTAG00000013602	-	-
rs381639506	1	139355700	G	A	0.108	intron_variant	BRWD1	ENSBTAG00000013602	-	-
rs384991061	1	139355967	A	G	0.238	intron_variant	BRWD1	ENSBTAG00000013602	-	-
rs465716211	1	139356795	T	C	0.128	intron_variant	BRWD1	ENSBTAG00000013602	-	-
rs109601626	1	139357432	A	C	0.209	intron_variant	BRWD1	ENSBTAG00000013602	-	-
-	1	139357685	A	*	0.067	-	-	-	-	-
rs380326338	1	139357802	G	T	0.123	intron_variant	BRWD1	ENSBTAG00000013602	-	-
rs211216452	1	139358008	A	T	0.108	intron_variant	BRWD1	ENSBTAG00000013602	-	-
rs109736884	1	139358577	A	C	0.593	intron_variant	BRWD1	ENSBTAG00000013602	-	-
rs384756875	1	139359654	T	C	0.124	intron_variant	BRWD1	ENSBTAG00000013602	-	-
rs135617943	1	139359972	G	C	0.254	intron_variant	BRWD1	ENSBTAG00000013602	-	-
rs136697650	1	139360375	G	A	0.26	intron_variant	BRWD1	ENSBTAG00000013602	-	-
rs134288546	1	139360565	G	A	0.222	intron_variant	BRWD1	ENSBTAG00000013602	-	-
rs43275111	1	139361367	C	G	0.997	intron_variant	BRWD1	ENSBTAG00000013602	-	-
-	1	139362314	C	*	*	intron_variant	BRWD1	ENSBTAG00000013602	-	-
rs210897419	1	139362726	T	A	0.081	upstream_gene_variant	BRWD1	ENSBTAG00000013602	-	-
rs385302439	1	139362788	C	T	0.186	upstream_gene_variant	BRWD1	ENSBTAG00000013602	-	-
rs109691276	1	139363535	G	A	0.201	upstream_gene_variant	BRWD1	ENSBTAG00000013602	-	-
rs381387781	1	139364047	G	A	0.197	upstream_gene_variant	BRWD1	ENSBTAG00000013602	-	-
rs208040027	1	139364128	C	T	0.101	upstream_gene_variant	BRWD1	ENSBTAG00000013602	-	-
rs137621185	1	139366111	G	A	0.066	upstream_gene_variant	BRWD1	ENSBTAG00000013602	-	-
rs133270460	1	139366665	C	T	0.199	upstream_gene_variant	BRWD1	ENSBTAG00000013602	-	-
rs109881802	1	139366931	C	T	0.24	upstream_gene_variant	BRWD1	ENSBTAG00000013602	-	-
rs136540033	1	139367138	A	G	0.067	upstream_gene_variant	BRWD1	ENSBTAG00000013602	-	-
rs211378251	10	80990743	G	A	0.212	upstream_gene_variant	EXD2	ENSBTAG00000010052	-	-
rs384858333	10	80991389	G	A	0.355	upstream_gene_variant	EXD2	ENSBTAG00000010052	-	-
rs379137551	10	80991392	T	C	0.206	upstream_gene_variant	EXD2	ENSBTAG00000010052	-	-
rs517097509	10	80991814	T	G	0.073	upstream_gene_variant	EXD2	ENSBTAG00000010052	-	-
rs110557085	10	80992263	C	T	0.259	upstream_gene_variant	EXD2	ENSBTAG00000010052	-	-
rs209453570	10	80992323	G	A	0.113	upstream_gene_variant	EXD2	ENSBTAG00000010052	-	-
rs210653740	10	80992623	G	A	0.111	upstream_gene_variant	EXD2	ENSBTAG00000010052	-	-
rs208169391	10	80992763	A	T	0.257	upstream_gene_variant	EXD2	ENSBTAG00000010052	-	-
rs133908403	10	80993103	T	C	0.492	upstream_gene_variant	EXD2	ENSBTAG00000010052	-	-
rs135505881	10	80994191	T	C	0.573	upstream_gene_variant	EXD2	ENSBTAG00000010052	-	-
rs134379547	10	80994403	T	C	0.215	upstream_gene_variant	EXD2	ENSBTAG00000010052	-	-
rs209843565	10	80995346	G	A	0.216	intron_variant	EXD2	ENSBTAG00000010052	-	-
rs211630807	10	80995817	G	A	0.155	intron_variant	EXD2	ENSBTAG00000010052	-	-
rs379070581	10	80995887	C	T	0.214	intron_variant	EXD2	ENSBTAG00000010052	-	-
rs136619854	10	80996458	C	T	0.378	intron_variant	EXD2	ENSBTAG00000010052	-	-
rs43636868	10	80996547	T	C	0.996	intron_variant	EXD2	ENSBTAG00000010052	-	-
rs383065318	10	80996601	A	T	0.112	intron_variant	EXD2	ENSBTAG00000010052	-	-
rs208750229	10	80998865	T	C	0.377	intron_variant	EXD2	ENSBTAG00000010052	-	-
rs110508268	10	80999151	G	A	0.21	intron_variant	EXD2	ENSBTAG00000010052	-	-
rs211042641	10	80999242	T	C	0.503	intron_variant	EXD2	ENSBTAG00000010052	-	-
rs133095981	10	81000683	T	C	0.558	intron_variant	EXD2	ENSBTAG00000010052	-	-
rs210251327	10	81000848	C	T	0.277	intron_variant	EXD2	ENSBTAG00000010052	-	-
rs207683352	10	81000914	C	T	0.379	intron_variant	EXD2	ENSBTAG00000010052	-	-
rs110338453	10	81001012	T	C	0.345	intron_variant	EXD2	ENSBTAG00000010052	-	-
-	10	81001286	G	*	*	intron_variant	EXD2	ENSBTAG00000010052	-	-
rs134135741	10	81001322	A	G	0.336	intron_variant	EXD2	ENSBTAG00000010052	-	-
rs210244382	10	81001398	C	T	0.315	intron_variant	EXD2	ENSBTAG00000010052	-	-
rs110540742	10	81001667	G	T	0.313	intron_variant	EXD2	ENSBTAG00000010052	-	-
rs109129386	10	81001739	G	A	0.319	intron_variant	EXD2	ENSBTAG00000010052	-	-
rs110318866	10	81002457	C	A	0.156	intron_variant	EXD2	ENSBTAG00000010052	-	-
rs110891904	10	81002675	T	C	0.258	intron_variant	EXD2	ENSBTAG00000010052	-	-
rs210296193	10	81002734	G	A	0.376	intron_variant	EXD2	ENSBTAG00000010052	-	-
rs109344166	10	81002988	A	G	0.347	intron_variant	EXD2	ENSBTAG00000010052	-	-
rs136276830	10	81003059	C	T	0.253	intron_variant	EXD2	ENSBTAG00000010052	-	-
rs109724644	10	81003450	G	T	0.257	intron_variant	EXD2	ENSBTAG00000010052	-	-
rs380107479	10	81003574	C	*	0.149	intron_variant	EXD2	ENSBTAG00000010052	-	-
rs135081810	10	81004590	T	C	0.371	intron_variant	EXD2	ENSBTAG00000010052	-	-
rs209536383	10	81004733	C	T	0.256	intron_variant	EXD2	ENSBTAG00000010052	-	-
rs109413377	10	81004860	C	T	0.26	intron_variant	EXD2	ENSBTAG00000010052	-	-
rs211268653	10	81004969	C	T	0.256	intron_variant	EXD2	ENSBTAG00000010052	-	-
rs208045003	10	81005316	T	A	0.26	intron_variant	EXD2	ENSBTAG00000010052	-	-
rs210015983	10	81005660	T	C	0.22	intron_variant	EXD2	ENSBTAG00000010052	-	-
rs210324502	10	81005857	C	G	0.256	intron_variant	EXD2	ENSBTAG00000010052	-	-
rs381408478	10	81006034	T	G	0.206	intron_variant	EXD2	ENSBTAG00000010052	-	-
rs208655697	10	81006143	G	A	0.36	intron_variant	EXD2	ENSBTAG00000010052	-	-
rs110765696	10	81006438	G	A	0.379	intron_variant	EXD2	ENSBTAG00000010052	-	-
rs211124768	10	81006555	G	A	0.259	intron_variant	EXD2	ENSBTAG00000010052	-	-
rs109582852	10	81006919	T	G	0.211	intron_variant	EXD2	ENSBTAG00000010052	-	-
rs209954448	10	81006979	C	T	0.26	intron_variant	EXD2	ENSBTAG00000010052	-	-
rs109624452	10	81007270	C	T	0.261	intron_variant	EXD2	ENSBTAG00000010052	-	-
rs109114197	10	81007286	G	A	0.258	intron_variant	EXD2	ENSBTAG00000010052	-	-
rs109040518	10	81007536	G	A	0.265	missense_variant	EXD2	ENSBTAG00000010052	V/I	Gtc/Atc
-	10	81007857	T	*	0.16	-	-	-	-	-
rs109045938	10	81008142	C	T	0.366	intron_variant	EXD2	ENSBTAG00000010052	-	-
rs208474293	10	81008375	G	A	0.327	intron_variant	EXD2	ENSBTAG00000010052	-	-
rs209174714	10	81008584	C	T	0.368	intron_variant	EXD2	ENSBTAG00000010052	-	-
rs109183915	10	81008659	C	T	0.257	intron_variant	EXD2	ENSBTAG00000010052	-	-
rs207699049	10	81008681	A	C	0.361	intron_variant	EXD2	ENSBTAG00000010052	-	-
rs136576013	10	81008965	T	C	0.331	intron_variant	EXD2	ENSBTAG00000010052	-	-
rs211350655	10	81009172	G	A	0.262	intron_variant	EXD2	ENSBTAG00000010052	-	-
rs109580135	10	81009229	G	A	0.21	intron_variant	EXD2	ENSBTAG00000010052	-	-
rs209882599	10	81009477	G	A	0.154	intron_variant	EXD2	ENSBTAG00000010052	-	-
rs208122161	10	81009566	A	G	0.399	intron_variant	EXD2	ENSBTAG00000010052	-	-
rs209280072	10	81009947	G	A	0.135	intron_variant	EXD2	ENSBTAG00000010052	-	-
rs109374580	10	81009962	G	A	0.118	intron_variant	EXD2	ENSBTAG00000010052	-	-
rs133799887	10	81010061	C	T	0.17	intron_variant	EXD2	ENSBTAG00000010052	-	-
rs135205810	10	81010064	G	T	0.413	intron_variant	EXD2	ENSBTAG00000010052	-	-
rs135883180	10	81010157	G	A	0.145	intron_variant	EXD2	ENSBTAG00000010052	-	-
rs110352538	10	81010222	A	G	0.145	intron_variant	EXD2	ENSBTAG00000010052	-	-
rs109725614	10	81010223	A	T	0.146	intron_variant	EXD2	ENSBTAG00000010052	-	-
rs109878030	10	81010496	G	T	0.169	intron_variant	EXD2	ENSBTAG00000010052	-	-
rs208257343	10	81010584	A	G	0.118	intron_variant	EXD2	ENSBTAG00000010052	-	-
rs208650759	10	81010691	G	C	0.135	intron_variant	EXD2	ENSBTAG00000010052	-	-
rs109323179	10	81010725	C	T	0.163	intron_variant	EXD2	ENSBTAG00000010052	-	-
rs110636243	10	81010836	T	A	0.077	intron_variant	EXD2	ENSBTAG00000010052	-	-
rs209193539	10	81010950	T	A	0.132	intron_variant	EXD2	ENSBTAG00000010052	-	-
rs378358001	10	81011258	G	A	0.121	intron_variant	EXD2	ENSBTAG00000010052	-	-
rs209664813	10	81011415	A	G	0.12	intron_variant	EXD2	ENSBTAG00000010052	-	-
rs211580545	10	81011484	A	G	0.079	intron_variant	EXD2	ENSBTAG00000010052	-	-
rs134456763	10	81011844	G	T	0.254	intron_variant	EXD2	ENSBTAG00000010052	-	-
rs210793290	10	81011897	G	A	0.243	intron_variant	EXD2	ENSBTAG00000010052	-	-
rs379732312	10	81012148	G	A	0.182	intron_variant	EXD2	ENSBTAG00000010052	-	-
rs207760001	10	81012293	T	C	0.154	intron_variant	EXD2	ENSBTAG00000010052	-	-
rs208634532	10	81012472	T	C	0.365	intron_variant	EXD2	ENSBTAG00000010052	-	-
rs379302381	10	81012496	C	G	0.134	intron_variant	EXD2	ENSBTAG00000010052	-	-
rs382744942	10	81012548	G	A	0.145	intron_variant	EXD2	ENSBTAG00000010052	-	-
rs449663796	10	81012604	C	*	0.236	intron_variant	EXD2	ENSBTAG00000010052	-	-
rs382379056	10	81012713	G	T	0.109	intron_variant	EXD2	ENSBTAG00000010052	-	-
rs381092653	10	81012879	A	C	0.125	intron_variant	EXD2	ENSBTAG00000010052	-	-
rs207519706	10	81012945	T	C	0.122	intron_variant	EXD2	ENSBTAG00000010052	-	-
rs210429929	10	81013173	A	G	0.093	intron_variant	EXD2	ENSBTAG00000010052	-	-
-	10	81013854	T	*	0.301	-	-	-	-	-
-	10	81013855	T	*	0.296	-	-	-	-	-
-	10	81013856	T	*	*	intron_variant	EXD2	ENSBTAG00000010052	-	-
-	10	81013857	T	*	0.125	-	-	-	-	-
rs209856291	10	81014074	T	C	0.112	intron_variant	EXD2	ENSBTAG00000010052	-	-
rs210159744	10	81014339	C	T	0.388	intron_variant	EXD2	ENSBTAG00000010052	-	-
rs207901976	10	81014600	G	A	0.17	intron_variant	EXD2	ENSBTAG00000010052	-	-
rs209096923	10	81015131	G	C	0.087	intron_variant	EXD2	ENSBTAG00000010052	-	-
rs210962693	10	81015661	C	T	0.429	intron_variant	EXD2	ENSBTAG00000010052	-	-
-	10	81016254	A	*	*	intron_variant	EXD2	ENSBTAG00000010052	-	-
rs208458220	10	81016614	A	G	0.113	intron_variant	EXD2	ENSBTAG00000010052	-	-
rs385607006	10	81018218	T	C	0.08	intron_variant	EXD2	ENSBTAG00000010052	-	-
rs382243559	10	81018512	A	C	0.122	intron_variant	EXD2	ENSBTAG00000010052	-	-
rs133459926	10	81018951	C	G	0.16	intron_variant	EXD2	ENSBTAG00000010052	-	-
rs526667986	10	81020018	T	C	0.125	intron_variant	EXD2	ENSBTAG00000010052	-	-
rs132872700	10	81022840	T	C	0.423	intron_variant	EXD2	ENSBTAG00000010052	-	-
rs208162699	10	81026764	C	T	0.078	downstream_gene_variant	EXD2	ENSBTAG00000010052	-	-
rs210981861	10	81029054	G	A	0.277	downstream_gene_variant	EXD2	ENSBTAG00000010052	-	-
rs208448179	10	81029098	A	G	0.38	downstream_gene_variant	EXD2	ENSBTAG00000010052	-	-
rs209761001	10	81029139	C	T	0.117	downstream_gene_variant	EXD2	ENSBTAG00000010052	-	-
rs456916417	10	81029154	A	*	0.28	downstream_gene_variant	EXD2	ENSBTAG00000010052	-	-
rs471738450	10	81029365	G	T	0.091	downstream_gene_variant	EXD2	ENSBTAG00000010052	-	-
rs715498072	10	81029462	G	T	0.112	downstream_gene_variant	EXD2	ENSBTAG00000010052	-	-
rs441780241	10	81498987	G	*	0.157	intron_variant	SRSF5	ENSBTAG00000011596	-	-
rs441780241	10	81498987	G	*	0.157	intron_variant	SRSF5	ENSBTAG00000011596	-	-
rs441780241	10	81498987	G	*	0.157	downstream_gene_variant	SLC10A1	ENSBTAG00000001881	-	-
rs43641181	10	81499766	C	G	0.215	intron_variant	SRSF5	ENSBTAG00000011596	-	-
rs43641181	10	81499766	C	G	0.215	intron_variant	SRSF5	ENSBTAG00000011596	-	-
rs43641181	10	81499766	C	G	0.215	downstream_gene_variant	SLC10A1	ENSBTAG00000001881	-	-
rs110093119	10	81500030	C	T	0.075	intron_variant	SRSF5	ENSBTAG00000011596	-	-
rs110093119	10	81500030	C	T	0.075	intron_variant	SRSF5	ENSBTAG00000011596	-	-
rs110093119	10	81500030	C	T	0.075	downstream_gene_variant	SLC10A1	ENSBTAG00000001881	-	-
rs136250231	10	81500035	T	*	0.076	intron_variant	SRSF5	ENSBTAG00000011596	-	-
rs136250231	10	81500035	T	*	0.076	intron_variant	SRSF5	ENSBTAG00000011596	-	-
rs136250231	10	81500035	T	*	0.076	downstream_gene_variant	SLC10A1	ENSBTAG00000001881	-	-
-	10	81500597	A	*	*	downstream_gene_variant	SLC10A1	ENSBTAG00000001881	-	-
-	10	81500597	A	*	*	3_prime_UTR_variant	SRSF5	ENSBTAG00000011596	-	-
-	10	81500597	A	*	*	3_prime_UTR_variant	SRSF5	ENSBTAG00000011596	-	-
-	10	81500598	A	*	*	3_prime_UTR_variant	SRSF5	ENSBTAG00000011596	-	-
-	10	81500598	A	*	*	3_prime_UTR_variant	SRSF5	ENSBTAG00000011596	-	-
-	10	81500598	A	*	*	downstream_gene_variant	SLC10A1	ENSBTAG00000001881	-	-
-	10	81500599	A	*	*	3_prime_UTR_variant	SRSF5	ENSBTAG00000011596	-	-
-	10	81500599	A	*	*	downstream_gene_variant	SLC10A1	ENSBTAG00000001881	-	-
-	10	81500599	A	*	*	3_prime_UTR_variant	SRSF5	ENSBTAG00000011596	-	-
rs384625337	10	81500827	T	C	0.062	downstream_gene_variant	SLC10A1	ENSBTAG00000001881	-	-
rs384625337	10	81500827	T	C	0.062	3_prime_UTR_variant	SRSF5	ENSBTAG00000011596	-	-
rs384625337	10	81500827	T	C	0.062	3_prime_UTR_variant	SRSF5	ENSBTAG00000011596	-	-
rs378205699	10	81501022	G	A	0.06	3_prime_UTR_variant	SRSF5	ENSBTAG00000011596	-	-
rs378205699	10	81501022	G	A	0.06	3_prime_UTR_variant	SRSF5	ENSBTAG00000011596	-	-
rs378205699	10	81501022	G	A	0.06	downstream_gene_variant	SLC10A1	ENSBTAG00000001881	-	-
-	10	81501239	G	*	*	downstream_gene_variant	SRSF5	ENSBTAG00000011596	-	-
-	10	81501239	G	*	*	downstream_gene_variant	SRSF5	ENSBTAG00000011596	-	-
-	10	81501239	G	*	*	downstream_gene_variant	SLC10A1	ENSBTAG00000001881	-	-
-	10	81501456	NA	NA	NA	downstream_gene_variant	SLC10A1	ENSBTAG00000001881	-	-
-	10	81501456	NA	NA	NA	downstream_gene_variant	SRSF5	ENSBTAG00000011596	-	-
-	10	81501456	NA	NA	NA	downstream_gene_variant	SRSF5	ENSBTAG00000011596	-	-
-	10	81501544	A	*	0.063	downstream_gene_variant	SLC10A1	ENSBTAG00000001881	-	-
-	10	81501544	A	*	0.063	downstream_gene_variant	SRSF5	ENSBTAG00000011596	-	-
-	10	81501544	A	*	0.063	downstream_gene_variant	SRSF5	ENSBTAG00000011596	-	-
rs43641180	10	81501613	C	T	0.213	downstream_gene_variant	SRSF5	ENSBTAG00000011596	-	-
rs43641180	10	81501613	C	T	0.213	downstream_gene_variant	SLC10A1	ENSBTAG00000001881	-	-
rs43641180	10	81501613	C	T	0.213	downstream_gene_variant	SRSF5	ENSBTAG00000011596	-	-
-	10	81501868	A	*	0.821	downstream_gene_variant	SRSF5	ENSBTAG00000011596	-	-
-	10	81501868	A	*	0.821	downstream_gene_variant	SLC10A1	ENSBTAG00000001881	-	-
-	10	81501868	A	*	0.821	downstream_gene_variant	SRSF5	ENSBTAG00000011596	-	-
rs41605987	10	81502058	T	C	0.887	downstream_gene_variant	SRSF5	ENSBTAG00000011596	-	-
rs41605987	10	81502058	T	C	0.887	downstream_gene_variant	SRSF5	ENSBTAG00000011596	-	-
rs41605987	10	81502058	T	C	0.887	downstream_gene_variant	SLC10A1	ENSBTAG00000001881	-	-
rs43641178	10	81502156	G	A	0.889	downstream_gene_variant	SRSF5	ENSBTAG00000011596	-	-
rs43641178	10	81502156	G	A	0.889	downstream_gene_variant	SRSF5	ENSBTAG00000011596	-	-
rs43641178	10	81502156	G	A	0.889	downstream_gene_variant	SLC10A1	ENSBTAG00000001881	-	-
rs41605986	10	81502209	G	C	0.218	downstream_gene_variant	SRSF5	ENSBTAG00000011596	-	-
rs41605986	10	81502209	G	C	0.218	downstream_gene_variant	SLC10A1	ENSBTAG00000001881	-	-
rs41605986	10	81502209	G	C	0.218	downstream_gene_variant	SRSF5	ENSBTAG00000011596	-	-
rs41605985	10	81502257	C	T	0.223	downstream_gene_variant	SRSF5	ENSBTAG00000011596	-	-
rs41605985	10	81502257	C	T	0.223	downstream_gene_variant	SRSF5	ENSBTAG00000011596	-	-
rs41605985	10	81502257	C	T	0.223	downstream_gene_variant	SLC10A1	ENSBTAG00000001881	-	-
rs41605984	10	81502319	A	G	0.317	downstream_gene_variant	SRSF5	ENSBTAG00000011596	-	-
rs41605984	10	81502319	A	G	0.317	downstream_gene_variant	SLC10A1	ENSBTAG00000001881	-	-
rs41605984	10	81502319	A	G	0.317	downstream_gene_variant	SRSF5	ENSBTAG00000011596	-	-
-	10	81502652	T	*	0.824	-	-	-	-	-
rs43641177	10	81503156	T	C	0.913	downstream_gene_variant	SRSF5	ENSBTAG00000011596	-	-
rs43641177	10	81503156	T	C	0.913	downstream_gene_variant	SLC10A1	ENSBTAG00000001881	-	-
rs43641177	10	81503156	T	C	0.913	downstream_gene_variant	SRSF5	ENSBTAG00000011596	-	-
rs43641176	10	81503173	C	T	0.913	downstream_gene_variant	SLC10A1	ENSBTAG00000001881	-	-
rs43641176	10	81503173	C	T	0.913	downstream_gene_variant	SRSF5	ENSBTAG00000011596	-	-
rs43641176	10	81503173	C	T	0.913	downstream_gene_variant	SRSF5	ENSBTAG00000011596	-	-
rs43641175	10	81503383	C	T	0.887	downstream_gene_variant	SRSF5	ENSBTAG00000011596	-	-
rs43641175	10	81503383	C	T	0.887	downstream_gene_variant	SLC10A1	ENSBTAG00000001881	-	-
rs43641175	10	81503383	C	T	0.887	downstream_gene_variant	SRSF5	ENSBTAG00000011596	-	-
rs134662562	10	81503714	G	T	0.306	downstream_gene_variant	SRSF5	ENSBTAG00000011596	-	-
rs134662562	10	81503714	G	T	0.306	downstream_gene_variant	SLC10A1	ENSBTAG00000001881	-	-
rs134662562	10	81503714	G	T	0.306	downstream_gene_variant	SRSF5	ENSBTAG00000011596	-	-
rs43641174	10	81503850	A	G	0.917	downstream_gene_variant	SRSF5	ENSBTAG00000011596	-	-
rs43641174	10	81503850	A	G	0.917	downstream_gene_variant	SRSF5	ENSBTAG00000011596	-	-
rs43641174	10	81503850	A	G	0.917	3_prime_UTR_variant	SLC10A1	ENSBTAG00000001881	-	-
rs43641173	10	81503872	T	C	0.463	downstream_gene_variant	SRSF5	ENSBTAG00000011596	-	-
rs43641173	10	81503872	T	C	0.463	3_prime_UTR_variant	SLC10A1	ENSBTAG00000001881	-	-
rs43641173	10	81503872	T	C	0.463	downstream_gene_variant	SRSF5	ENSBTAG00000011596	-	-
rs43641172	10	81504046	T	C	0.913	downstream_gene_variant	SRSF5	ENSBTAG00000011596	-	-
rs43641172	10	81504046	T	C	0.913	3_prime_UTR_variant	SLC10A1	ENSBTAG00000001881	-	-
rs43641172	10	81504046	T	C	0.913	downstream_gene_variant	SRSF5	ENSBTAG00000011596	-	-
rs211100583	10	81504122	C	T	0.754	downstream_gene_variant	SRSF5	ENSBTAG00000011596	-	-
rs211100583	10	81504122	C	T	0.754	downstream_gene_variant	SRSF5	ENSBTAG00000011596	-	-
rs211100583	10	81504122	C	T	0.754	3_prime_UTR_variant	SLC10A1	ENSBTAG00000001881	-	-
rs383409449	10	81504401	T	G	0.063	downstream_gene_variant	SRSF5	ENSBTAG00000011596	-	-
rs383409449	10	81504401	T	G	0.063	3_prime_UTR_variant	SLC10A1	ENSBTAG00000001881	-	-
rs383409449	10	81504401	T	G	0.063	downstream_gene_variant	SRSF5	ENSBTAG00000011596	-	-
-	10	81504449	NA	NA	NA	3_prime_UTR_variant	SLC10A1	ENSBTAG00000001881	-	-
-	10	81504449	NA	NA	NA	downstream_gene_variant	SRSF5	ENSBTAG00000011596	-	-
-	10	81504449	NA	NA	NA	downstream_gene_variant	SRSF5	ENSBTAG00000011596	-	-
-	10	81504945	G	*	*	intron_variant	SLC10A1	ENSBTAG00000001881	-	-
-	10	81504945	G	*	*	downstream_gene_variant	SRSF5	ENSBTAG00000011596	-	-
-	10	81504945	G	*	*	downstream_gene_variant	SRSF5	ENSBTAG00000011596	-	-
rs136020214	10	81505602	G	*	0.31	intron_variant	SLC10A1	ENSBTAG00000001881	-	-
rs136020214	10	81505602	G	*	0.31	downstream_gene_variant	SRSF5	ENSBTAG00000011596	-	-
rs136020214	10	81505602	G	*	0.31	downstream_gene_variant	SRSF5	ENSBTAG00000011596	-	-
rs381888714	10	81505678	T	A	0.063	downstream_gene_variant	SRSF5	ENSBTAG00000011596	-	-
rs381888714	10	81505678	T	A	0.063	intron_variant	SLC10A1	ENSBTAG00000001881	-	-
rs381888714	10	81505678	T	A	0.063	downstream_gene_variant	SRSF5	ENSBTAG00000011596	-	-
rs210904416	10	81505738	C	G	0.068	intron_variant	SLC10A1	ENSBTAG00000001881	-	-
rs210904416	10	81505738	C	G	0.068	downstream_gene_variant	SRSF5	ENSBTAG00000011596	-	-
rs210904416	10	81505738	C	G	0.068	downstream_gene_variant	SRSF5	ENSBTAG00000011596	-	-
rs43641169	10	81506154	G	T	0.164	intron_variant	SLC10A1	ENSBTAG00000001881	-	-
rs110475500	10	81507113	C	T	0.708	intron_variant	SLC10A1	ENSBTAG00000001881	-	-
rs208304832	10	81507245	C	T	0.882	intron_variant	SLC10A1	ENSBTAG00000001881	-	-
rs462295200	10	81507255	A	G	0.214	intron_variant	SLC10A1	ENSBTAG00000001881	-	-
rs109903824	10	81507399	G	A	0.163	intron_variant	SLC10A1	ENSBTAG00000001881	-	-
rs135170215	10	81507483	G	C	0.707	intron_variant	SLC10A1	ENSBTAG00000001881	-	-
rs386021255	10	81507569	G	A	0.058	intron_variant	SLC10A1	ENSBTAG00000001881	-	-
rs43641168	10	81507793	G	T	0.866	intron_variant	SLC10A1	ENSBTAG00000001881	-	-
rs43641167	10	81508082	G	A	0.16	intron_variant	SLC10A1	ENSBTAG00000001881	-	-
rs109467672	10	81508160	C	T	0.236	intron_variant	SLC10A1	ENSBTAG00000001881	-	-
rs43641166	10	81508238	T	G	0.157	intron_variant	SLC10A1	ENSBTAG00000001881	-	-
rs43641164	10	81508408	A	G	0.077	intron_variant	SLC10A1	ENSBTAG00000001881	-	-
rs43641163	10	81508682	A	C	0.105	intron_variant	SLC10A1	ENSBTAG00000001881	-	-
rs43641162	10	81508705	C	G	0.075	intron_variant	SLC10A1	ENSBTAG00000001881	-	-
rs43641161	10	81508776	G	A	0.105	intron_variant	SLC10A1	ENSBTAG00000001881	-	-
rs43641160	10	81509023	G	A	0.213	intron_variant	SLC10A1	ENSBTAG00000001881	-	-
-	10	81509186	T	*	0.846	-	-	-	-	-
-	10	81509188	T	*	0.436	intron_variant	SLC10A1	ENSBTAG00000001881	-	-
-	10	81509193	G	*	*	intron_variant	SLC10A1	ENSBTAG00000001881	-	-
rs43641157	10	81509195	A	G	0.171	intron_variant	SLC10A1	ENSBTAG00000001881	-	-
rs43641156	10	81509261	T	C	0.216	intron_variant	SLC10A1	ENSBTAG00000001881	-	-
rs209830186	10	81509425	G	A	0.146	intron_variant	SLC10A1	ENSBTAG00000001881	-	-
rs137151033	10	81509459	G	C	0.18	intron_variant	SLC10A1	ENSBTAG00000001881	-	-
rs43641155	10	81510334	C	T	0.259	intron_variant	SLC10A1	ENSBTAG00000001881	-	-
rs43641154	10	81510335	G	A	0.989	intron_variant	SLC10A1	ENSBTAG00000001881	-	-
rs132637554	10	81510754	C	G	0.158	intron_variant	SLC10A1	ENSBTAG00000001881	-	-
-	10	81510761	A	*	0.215	intron_variant	SLC10A1	ENSBTAG00000001881	-	-
rs386115224	10	81510977	T	C	0.104	intron_variant	SLC10A1	ENSBTAG00000001881	-	-
rs460983972	10	81511166	A	G	0.77	intron_variant	SLC10A1	ENSBTAG00000001881	-	-
rs211673589	10	81511178	T	C	0.768	intron_variant	SLC10A1	ENSBTAG00000001881	-	-
rs477117009	10	81511257	G	A	0.915	intron_variant	SLC10A1	ENSBTAG00000001881	-	-
-	10	81511275	C	A	0.992	intron_variant	SLC10A1	ENSBTAG00000001881	-	-
rs137555997	10	81511537	A	T	0.23	intron_variant	SLC10A1	ENSBTAG00000001881	-	-
-	10	81511982	A	*	*	intron_variant	SLC10A1	ENSBTAG00000001881	-	-
rs109314367	10	81512179	C	A	0.993	intron_variant	SLC10A1	ENSBTAG00000001881	-	-
rs43641153	10	81512830	T	G	0.21	intron_variant	SLC10A1	ENSBTAG00000001881	-	-
rs109764687	10	81513024	A	G	0.092	intron_variant	SLC10A1	ENSBTAG00000001881	-	-
rs136126103	10	81514444	C	T	0.403	intron_variant	SLC10A1	ENSBTAG00000001881	-	-
rs208091245	10	81514491	C	A	0.163	intron_variant	SLC10A1	ENSBTAG00000001881	-	-
rs136972011	10	81516664	T	C	0.707	intron_variant	SLC10A1	ENSBTAG00000001881	-	-
rs210760083	10	81516833	T	C	0.217	intron_variant	SLC10A1	ENSBTAG00000001881	-	-
rs208064609	10	81516910	G	T	0.077	intron_variant	SLC10A1	ENSBTAG00000001881	-	-
rs209925707	10	81517019	A	G	0.08	intron_variant	SLC10A1	ENSBTAG00000001881	-	-
rs210929199	10	81517026	A	G	0.792	intron_variant	SLC10A1	ENSBTAG00000001881	-	-
rs133897909	10	81517155	T	C	0.164	intron_variant	SLC10A1	ENSBTAG00000001881	-	-
rs208352406	10	81517156	T	C	0.162	intron_variant	SLC10A1	ENSBTAG00000001881	-	-
rs452120037	10	81517222	G	A	0.062	intron_variant	SLC10A1	ENSBTAG00000001881	-	-
rs210718039	10	81518292	G	A	0.066	intron_variant	SLC10A1	ENSBTAG00000001881	-	-
rs43641198	10	81518786	G	A	0.076	intron_variant	SLC10A1	ENSBTAG00000001881	-	-
rs43641199	10	81519159	G	A	0.217	intron_variant	SLC10A1	ENSBTAG00000001881	-	-
rs437690660	10	81520318	A	G	0.101	intron_variant	SLC10A1	ENSBTAG00000001881	-	-
rs137452154	10	81520655	C	T	0.299	intron_variant	SLC10A1	ENSBTAG00000001881	-	-
rs378906645	10	81521414	T	C	0.06	intron_variant	SLC10A1	ENSBTAG00000001881	-	-
rs135076949	10	81521522	C	T	0.63	intron_variant	SLC10A1	ENSBTAG00000001881	-	-
rs525678174	10	81521729	T	C	0.115	intron_variant	SLC10A1	ENSBTAG00000001881	-	-
rs133836365	10	81522067	G	A	0.231	intron_variant	SLC10A1	ENSBTAG00000001881	-	-
rs135585560	10	81522739	C	T	0.151	intron_variant	SLC10A1	ENSBTAG00000001881	-	-
rs208450485	10	81523173	A	C	0.148	intron_variant	SLC10A1	ENSBTAG00000001881	-	-
rs384088251	10	81523909	C	A	0.106	intron_variant	SLC10A1	ENSBTAG00000001881	-	-
rs43641200	10	81524545	A	G	0.912	intron_variant	SLC10A1	ENSBTAG00000001881	-	-
rs43641201	10	81524700	A	C	0.317	intron_variant	SLC10A1	ENSBTAG00000001881	-	-
-	10	81524737	A	*	0.814	intron_variant	SLC10A1	ENSBTAG00000001881	-	-
-	10	81524739	C	*	0.288	intron_variant	SLC10A1	ENSBTAG00000001881	-	-
rs135696032	10	81524907	G	A	0.301	intron_variant	SLC10A1	ENSBTAG00000001881	-	-
rs43641203	10	81525070	C	T	0.148	intron_variant	SLC10A1	ENSBTAG00000001881	-	-
rs43641204	10	81525079	C	T	0.146	intron_variant	SLC10A1	ENSBTAG00000001881	-	-
rs43641205	10	81525231	T	C	0.915	intron_variant	SLC10A1	ENSBTAG00000001881	-	-
rs43641206	10	81525663	T	C	0.991	intron_variant	SLC10A1	ENSBTAG00000001881	-	-
rs384051219	10	81526926	G	A	0.057	upstream_gene_variant	SLC10A1	ENSBTAG00000001881	-	-
rs134638365	10	81527001	C	T	0.248	upstream_gene_variant	SLC10A1	ENSBTAG00000001881	-	-
rs43641207	10	81527030	A	G	0.072	upstream_gene_variant	SLC10A1	ENSBTAG00000001881	-	-
rs209166414	10	81527133	G	A	0.05	upstream_gene_variant	SLC10A1	ENSBTAG00000001881	-	-
rs382131972	10	81527374	G	A	0.064	upstream_gene_variant	SLC10A1	ENSBTAG00000001881	-	-
rs385104744	10	81527627	G	A	0.066	upstream_gene_variant	SLC10A1	ENSBTAG00000001881	-	-
rs43641209	10	81528416	A	C	0.139	upstream_gene_variant	SLC10A1	ENSBTAG00000001881	-	-
rs43641210	10	81528436	G	A	0.932	upstream_gene_variant	SLC10A1	ENSBTAG00000001881	-	-
rs133563364	10	81528625	C	A	0.353	upstream_gene_variant	SLC10A1	ENSBTAG00000001881	-	-
-	10	81529088	A	C	0.127	upstream_gene_variant	SLC10A1	ENSBTAG00000001881	-	-
-	10	81529373	T	C	0.198	upstream_gene_variant	SLC10A1	ENSBTAG00000001881	-	-
-	10	81529410	C	A	0.881	upstream_gene_variant	SLC10A1	ENSBTAG00000001881	-	-
-	10	81529415	T	G	0.07	upstream_gene_variant	SLC10A1	ENSBTAG00000001881	-	-
-	10	81529485	G	A	0.072	upstream_gene_variant	SLC10A1	ENSBTAG00000001881	-	-
-	10	81529498	NA	NA	NA	upstream_gene_variant	SLC10A1	ENSBTAG00000001881	-	-
rs800428195	10	81529776	C	A	0.064	upstream_gene_variant	SLC10A1	ENSBTAG00000001881	-	-
rs518244055	10	81530278	C	G	0.285	upstream_gene_variant	SLC10A1	ENSBTAG00000001881	-	-
-	10	81530288	C	T	0.946	upstream_gene_variant	SLC10A1	ENSBTAG00000001881	-	-
rs385456851	10	81530559	G	A	0.149	upstream_gene_variant	SLC10A1	ENSBTAG00000001881	-	-
rs109568462	10	81531805	A	C	0.102	upstream_gene_variant	SLC10A1	ENSBTAG00000001881	-	-
rs43647529	10	82172844	T	C	0.574	intron_variant	MED6	ENSBTAG00000006786	-	-
rs43647529	10	82172844	T	C	0.574	downstream_gene_variant	ADAM20	ENSBTAG00000038377	-	-
-	10	82173159	A	*	*	downstream_gene_variant	ADAM20	ENSBTAG00000038377	-	-
-	10	82173159	A	*	*	intron_variant	MED6	ENSBTAG00000006786	-	-
rs135641269	10	82173719	C	T	0.155	downstream_gene_variant	ADAM20	ENSBTAG00000038377	-	-
rs135641269	10	82173719	C	T	0.155	intron_variant	MED6	ENSBTAG00000006786	-	-
rs134366461	10	82175048	C	T	0.567	intron_variant	MED6	ENSBTAG00000006786	-	-
rs134366461	10	82175048	C	T	0.567	downstream_gene_variant	ADAM20	ENSBTAG00000038377	-	-
rs440655133	10	82175289	G	T	0.123	intron_variant	MED6	ENSBTAG00000006786	-	-
rs440655133	10	82175289	G	T	0.123	downstream_gene_variant	ADAM20	ENSBTAG00000038377	-	-
rs137589851	10	82175670	C	T	0.135	intron_variant	MED6	ENSBTAG00000006786	-	-
rs137589851	10	82175670	C	T	0.135	downstream_gene_variant	ADAM20	ENSBTAG00000038377	-	-
-	10	82175835	A	*	0.842	downstream_gene_variant	ADAM20	ENSBTAG00000038377	-	-
-	10	82175835	A	*	0.842	intron_variant	MED6	ENSBTAG00000006786	-	-
rs132783911	10	82176764	T	G	0.189	splice_region_variant,intron_variant	ADAM20	ENSBTAG00000038377	-	-
rs132783911	10	82176764	T	G	0.189	intron_variant	MED6	ENSBTAG00000006786	-	-
rs135041696	10	82179115	C	*	0.13	intron_variant	MED6	ENSBTAG00000006786	-	-
rs135041696	10	82179115	C	*	0.13	upstream_gene_variant	ADAM20	ENSBTAG00000038377	-	-
rs135751033	10	82180333	A	G	0.197	upstream_gene_variant	ADAM20	ENSBTAG00000038377	-	-
rs135751033	10	82180333	A	G	0.197	intron_variant	MED6	ENSBTAG00000006786	-	-
rs109988270	10	82182183	T	C	0.405	intron_variant	MED6	ENSBTAG00000006786	-	-
rs109988270	10	82182183	T	C	0.405	upstream_gene_variant	ADAM20	ENSBTAG00000038377	-	-
rs385779133	10	82182455	G	A	0.195	intron_variant	MED6	ENSBTAG00000006786	-	-
rs385779133	10	82182455	G	A	0.195	upstream_gene_variant	ADAM20	ENSBTAG00000038377	-	-
rs135199098	10	82182685	A	*	0.996	intron_variant	MED6	ENSBTAG00000006786	-	-
rs135199098	10	82182685	A	*	0.996	upstream_gene_variant	ADAM20	ENSBTAG00000038377	-	-
rs136690230	10	82183125	T	*	0.346	intron_variant	MED6	ENSBTAG00000006786	-	-
rs136690230	10	82183125	T	*	0.346	upstream_gene_variant	ADAM20	ENSBTAG00000038377	-	-
rs43677062	11	28730206	C	G	0.408	upstream_gene_variant	EPAS1	ENSBTAG00000003711	-	-
-	11	28730478	A	*	*	upstream_gene_variant	EPAS1	ENSBTAG00000003711	-	-
rs110916223	11	28731342	C	A	0.562	upstream_gene_variant	EPAS1	ENSBTAG00000003711	-	-
-	11	28732832	NA	NA	NA	upstream_gene_variant	EPAS1	ENSBTAG00000003711	-	-
rs43677068	11	28733122	C	T	0.418	upstream_gene_variant	EPAS1	ENSBTAG00000003711	-	-
rs43677069	11	28733247	T	G	0.418	upstream_gene_variant	EPAS1	ENSBTAG00000003711	-	-
rs432763096	11	28733426	C	T	0.062	upstream_gene_variant	EPAS1	ENSBTAG00000003711	-	-
rs43677070	11	28734033	C	T	0.259	upstream_gene_variant	EPAS1	ENSBTAG00000003711	-	-
rs43677071	11	28734285	G	A	0.277	upstream_gene_variant	EPAS1	ENSBTAG00000003711	-	-
-	11	28735307	T	*	*	5_prime_UTR_variant	EPAS1	ENSBTAG00000003711	-	-
rs210751693	11	28735379	A	G	0.145	5_prime_UTR_variant	EPAS1	ENSBTAG00000003711	-	-
rs521985246	11	28735777	G	T	0.116	intron_variant	EPAS1	ENSBTAG00000003711	-	-
rs133377945	11	28736023	C	T	0.301	intron_variant	EPAS1	ENSBTAG00000003711	-	-
rs207558700	11	28736564	C	T	0.203	intron_variant	EPAS1	ENSBTAG00000003711	-	-
rs207526992	11	28736616	A	G	0.132	intron_variant	EPAS1	ENSBTAG00000003711	-	-
rs210144545	11	28736661	G	T	0.129	intron_variant	EPAS1	ENSBTAG00000003711	-	-
rs109491874	11	28736945	A	G	0.439	intron_variant	EPAS1	ENSBTAG00000003711	-	-
rs110461876	11	28737179	C	A	0.208	intron_variant	EPAS1	ENSBTAG00000003711	-	-
rs109045629	11	28737555	C	A	0.213	intron_variant	EPAS1	ENSBTAG00000003711	-	-
rs133376501	11	28738853	C	T	0.256	intron_variant	EPAS1	ENSBTAG00000003711	-	-
rs109614943	11	28739600	G	A	0.277	intron_variant	EPAS1	ENSBTAG00000003711	-	-
rs133869802	11	28739601	G	T	0.063	intron_variant	EPAS1	ENSBTAG00000003711	-	-
rs43677060	11	28740399	C	G	0.42	intron_variant	EPAS1	ENSBTAG00000003711	-	-
rs43677059	11	28740438	G	A	0.366	intron_variant	EPAS1	ENSBTAG00000003711	-	-
rs43677058	11	28740443	C	T	0.142	intron_variant	EPAS1	ENSBTAG00000003711	-	-
-	11	28740451	C	*	0.142	intron_variant	EPAS1	ENSBTAG00000003711	-	-
rs43677057	11	28740530	A	G	0.423	intron_variant	EPAS1	ENSBTAG00000003711	-	-
rs378958221	11	28740692	C	T	0.135	intron_variant	EPAS1	ENSBTAG00000003711	-	-
rs108947546	11	28740951	A	T	0.22	intron_variant	EPAS1	ENSBTAG00000003711	-	-
rs43677056	11	28741111	T	C	0.733	intron_variant	EPAS1	ENSBTAG00000003711	-	-
rs43677055	11	28741288	G	A	0.896	intron_variant	EPAS1	ENSBTAG00000003711	-	-
rs473314827	11	28741463	G	A	0.061	intron_variant	EPAS1	ENSBTAG00000003711	-	-
rs43677054	11	28741811	G	A	0.522	intron_variant	EPAS1	ENSBTAG00000003711	-	-
-	11	28742276	A	*	*	intron_variant	EPAS1	ENSBTAG00000003711	-	-
rs43677053	11	28742469	C	T	0.521	intron_variant	EPAS1	ENSBTAG00000003711	-	-
rs43677052	11	28742562	A	T	0.523	intron_variant	EPAS1	ENSBTAG00000003711	-	-
rs43677051	11	28742769	G	A	0.529	intron_variant	EPAS1	ENSBTAG00000003711	-	-
rs43677050	11	28742866	G	A	0.093	intron_variant	EPAS1	ENSBTAG00000003711	-	-
rs133303115	11	28743645	G	*	0.984	intron_variant	EPAS1	ENSBTAG00000003711	-	-
rs381317782	11	28743823	G	A	0.077	intron_variant	EPAS1	ENSBTAG00000003711	-	-
rs110807283	11	28744648	A	C	0.216	intron_variant	EPAS1	ENSBTAG00000003711	-	-
rs43677049	11	28744655	G	A	0.094	intron_variant	EPAS1	ENSBTAG00000003711	-	-
rs43677048	11	28744659	G	C	0.937	intron_variant	EPAS1	ENSBTAG00000003711	-	-
rs440582852	11	28745727	G	A	0.139	intron_variant	EPAS1	ENSBTAG00000003711	-	-
rs109187251	11	28746564	T	C	0.375	intron_variant	EPAS1	ENSBTAG00000003711	-	-
rs110316207	11	28746857	A	G	0.176	intron_variant	EPAS1	ENSBTAG00000003711	-	-
rs476946630	11	28747105	G	T	0.128	intron_variant	EPAS1	ENSBTAG00000003711	-	-
-	11	28747646	A	*	0.392	-	-	-	-	-
rs481236419	11	28747648	A	G	0.2	intron_variant	EPAS1	ENSBTAG00000003711	-	-
rs449837303	11	28747695	G	A	0.151	intron_variant	EPAS1	ENSBTAG00000003711	-	-
rs469898916	11	28747927	A	G	0.141	intron_variant	EPAS1	ENSBTAG00000003711	-	-
rs110016588	11	28748133	G	A	0.241	intron_variant	EPAS1	ENSBTAG00000003711	-	-
rs110711069	11	28748226	T	C	0.53	intron_variant	EPAS1	ENSBTAG00000003711	-	-
-	11	28748231	C	*	*	intron_variant	EPAS1	ENSBTAG00000003711	-	-
rs109932988	11	28748280	A	G	0.369	intron_variant	EPAS1	ENSBTAG00000003711	-	-
rs208906318	11	28748346	T	C	0.237	intron_variant	EPAS1	ENSBTAG00000003711	-	-
rs209953927	11	28748407	G	C	0.358	intron_variant	EPAS1	ENSBTAG00000003711	-	-
rs136936247	11	28748895	G	A	0.366	intron_variant	EPAS1	ENSBTAG00000003711	-	-
rs381148098	11	28749088	A	G	0.365	intron_variant	EPAS1	ENSBTAG00000003711	-	-
rs209317428	11	28749158	T	G	0.37	intron_variant	EPAS1	ENSBTAG00000003711	-	-
rs211039723	11	28749262	C	A	0.371	intron_variant	EPAS1	ENSBTAG00000003711	-	-
rs108996264	11	28749334	C	T	0.741	intron_variant	EPAS1	ENSBTAG00000003711	-	-
rs43677047	11	28749449	A	C	0.233	intron_variant	EPAS1	ENSBTAG00000003711	-	-
rs109888181	11	28749564	G	A	0.37	intron_variant	EPAS1	ENSBTAG00000003711	-	-
rs43677046	11	28750025	C	G	0.62	intron_variant	EPAS1	ENSBTAG00000003711	-	-
rs43677045	11	28750175	T	C	0.393	intron_variant	EPAS1	ENSBTAG00000003711	-	-
rs43677044	11	28750295	A	G	0.388	intron_variant	EPAS1	ENSBTAG00000003711	-	-
rs43677043	11	28750328	C	T	0.611	intron_variant	EPAS1	ENSBTAG00000003711	-	-
rs111005099	11	28750336	C	T	0.588	intron_variant	EPAS1	ENSBTAG00000003711	-	-
rs43677042	11	28750886	A	G	0.585	intron_variant	EPAS1	ENSBTAG00000003711	-	-
rs43677041	11	28751273	C	T	0.33	intron_variant	EPAS1	ENSBTAG00000003711	-	-
rs136247755	11	28751457	T	*	0.622	intron_variant	EPAS1	ENSBTAG00000003711	-	-
rs43677040	11	28751595	A	G	0.713	intron_variant	EPAS1	ENSBTAG00000003711	-	-
rs43677039	11	28751818	G	C	0.625	intron_variant	EPAS1	ENSBTAG00000003711	-	-
rs43677038	11	28751831	A	G	0.635	intron_variant	EPAS1	ENSBTAG00000003711	-	-
rs43677037	11	28752079	A	G	0.705	intron_variant	EPAS1	ENSBTAG00000003711	-	-
rs43677036	11	28752421	C	T	0.583	intron_variant	EPAS1	ENSBTAG00000003711	-	-
rs43677035	11	28752553	T	C	0.612	intron_variant	EPAS1	ENSBTAG00000003711	-	-
rs43677034	11	28752898	G	C	0.641	intron_variant	EPAS1	ENSBTAG00000003711	-	-
rs43677033	11	28753053	G	A	0.638	intron_variant	EPAS1	ENSBTAG00000003711	-	-
rs43677032	11	28753116	C	G	0.594	intron_variant	EPAS1	ENSBTAG00000003711	-	-
rs43677031	11	28753265	A	G	0.59	intron_variant	EPAS1	ENSBTAG00000003711	-	-
-	11	28753519	T	*	*	intron_variant	EPAS1	ENSBTAG00000003711	-	-
rs43676130	11	28753657	C	T	0.588	intron_variant	EPAS1	ENSBTAG00000003711	-	-
rs110511090	11	28753835	G	C	0.74	intron_variant	EPAS1	ENSBTAG00000003711	-	-
rs43676129	11	28753858	C	T	0.61	intron_variant	EPAS1	ENSBTAG00000003711	-	-
-	11	28754605	A	*	0.836	intron_variant	EPAS1	ENSBTAG00000003711	-	-
-	11	28754607	C	*	0.275	intron_variant	EPAS1	ENSBTAG00000003711	-	-
rs43676127	11	28755304	A	G	0.979	intron_variant	EPAS1	ENSBTAG00000003711	-	-
rs43676126	11	28755320	A	T	0.737	intron_variant	EPAS1	ENSBTAG00000003711	-	-
rs110240500	11	28755731	T	C	0.735	intron_variant	EPAS1	ENSBTAG00000003711	-	-
rs209995456	11	28756166	G	A	0.266	intron_variant	EPAS1	ENSBTAG00000003711	-	-
rs211208746	11	28756426	G	A	0.256	intron_variant	EPAS1	ENSBTAG00000003711	-	-
rs207799865	11	28756740	A	G	0.262	intron_variant	EPAS1	ENSBTAG00000003711	-	-
rs133355309	11	28757213	G	A	0.3	intron_variant	EPAS1	ENSBTAG00000003711	-	-
rs211233501	11	28757225	G	T	0.27	intron_variant	EPAS1	ENSBTAG00000003711	-	-
rs208251059	11	28757261	C	G	0.221	intron_variant	EPAS1	ENSBTAG00000003711	-	-
rs134636204	11	28757345	C	G	0.264	intron_variant	EPAS1	ENSBTAG00000003711	-	-
rs135786466	11	28757461	T	C	0.37	intron_variant	EPAS1	ENSBTAG00000003711	-	-
rs385993849	11	28757834	T	G	0.06	intron_variant	EPAS1	ENSBTAG00000003711	-	-
rs210672363	11	28757851	C	T	0.274	intron_variant	EPAS1	ENSBTAG00000003711	-	-
-	11	28758069	A	*	0.351	intron_variant	EPAS1	ENSBTAG00000003711	-	-
-	11	28758081	A	*	*	intron_variant	EPAS1	ENSBTAG00000003711	-	-
-	11	28758091	A	*	*	intron_variant	EPAS1	ENSBTAG00000003711	-	-
-	11	28758094	A	*	*	intron_variant	EPAS1	ENSBTAG00000003711	-	-
-	11	28758149	G	*	*	intron_variant	EPAS1	ENSBTAG00000003711	-	-
-	11	28758167	G	C	0.064	intron_variant	EPAS1	ENSBTAG00000003711	-	-
rs43676116	11	28758997	A	G	0.73	intron_variant	EPAS1	ENSBTAG00000003711	-	-
rs43676115	11	28759128	T	C	0.711	intron_variant	EPAS1	ENSBTAG00000003711	-	-
rs378434533	11	28759448	G	A	0.058	intron_variant	EPAS1	ENSBTAG00000003711	-	-
rs136535718	11	28759757	T	A	0.28	intron_variant	EPAS1	ENSBTAG00000003711	-	-
rs109854746	11	28759900	A	G	0.248	intron_variant	EPAS1	ENSBTAG00000003711	-	-
rs43676113	11	28759971	A	G	0.276	intron_variant	EPAS1	ENSBTAG00000003711	-	-
rs135788891	11	28760068	G	A	0.451	intron_variant	EPAS1	ENSBTAG00000003711	-	-
rs43676112	11	28760122	C	T	0.254	intron_variant	EPAS1	ENSBTAG00000003711	-	-
rs43676111	11	28760128	T	C	0.75	intron_variant	EPAS1	ENSBTAG00000003711	-	-
rs43676110	11	28760160	C	T	0.251	intron_variant	EPAS1	ENSBTAG00000003711	-	-
rs43676109	11	28760287	A	T	0.253	intron_variant	EPAS1	ENSBTAG00000003711	-	-
rs43676108	11	28760392	A	G	0.249	intron_variant	EPAS1	ENSBTAG00000003711	-	-
rs43676107	11	28760508	C	A	0.73	intron_variant	EPAS1	ENSBTAG00000003711	-	-
rs43676106	11	28760635	C	T	0.632	intron_variant	EPAS1	ENSBTAG00000003711	-	-
rs43676105	11	28760945	C	T	0.252	intron_variant	EPAS1	ENSBTAG00000003711	-	-
rs109775769	11	28761307	C	T	0.266	intron_variant	EPAS1	ENSBTAG00000003711	-	-
rs43676104	11	28761444	G	T	0.567	intron_variant	EPAS1	ENSBTAG00000003711	-	-
rs41658399	11	28761764	C	T	0.251	intron_variant	EPAS1	ENSBTAG00000003711	-	-
rs41658400	11	28761952	G	A	0.296	intron_variant	EPAS1	ENSBTAG00000003711	-	-
rs43676102	11	28761966	C	T	0.344	intron_variant	EPAS1	ENSBTAG00000003711	-	-
rs43676101	11	28761997	T	C	0.358	intron_variant	EPAS1	ENSBTAG00000003711	-	-
rs43676100	11	28762183	A	G	0.946	intron_variant	EPAS1	ENSBTAG00000003711	-	-
rs134155216	11	28762415	A	*	0.702	intron_variant	EPAS1	ENSBTAG00000003711	-	-
rs43676099	11	28762564	G	A	0.705	intron_variant	EPAS1	ENSBTAG00000003711	-	-
rs208261693	11	28762797	T	C	0.278	intron_variant	EPAS1	ENSBTAG00000003711	-	-
rs379460506	11	28762868	G	C	0.702	intron_variant	EPAS1	ENSBTAG00000003711	-	-
rs134190914	11	28762923	C	T	0.29	intron_variant	EPAS1	ENSBTAG00000003711	-	-
rs43210159	11	28763060	C	T	0.241	intron_variant	EPAS1	ENSBTAG00000003711	-	-
rs43210160	11	28763222	C	G	0.75	intron_variant	EPAS1	ENSBTAG00000003711	-	-
-	11	28763448	A	C	0.738	intron_variant	EPAS1	ENSBTAG00000003711	-	-
-	11	28763608	T	*	*	intron_variant	EPAS1	ENSBTAG00000003711	-	-
-	11	28763665	A	G	0.703	intron_variant	EPAS1	ENSBTAG00000003711	-	-
rs380225303	11	28763761	G	A	0.686	intron_variant	EPAS1	ENSBTAG00000003711	-	-
rs109780076	11	28764082	G	A	0.682	intron_variant	EPAS1	ENSBTAG00000003711	-	-
rs109019601	11	28764255	A	T	0.72	intron_variant	EPAS1	ENSBTAG00000003711	-	-
rs43676098	11	28764615	A	G	0.264	intron_variant	EPAS1	ENSBTAG00000003711	-	-
rs43676097	11	28764725	A	G	0.292	intron_variant	EPAS1	ENSBTAG00000003711	-	-
rs377865518	11	28764726	G	A	0.294	intron_variant	EPAS1	ENSBTAG00000003711	-	-
rs43676096	11	28764948	G	A	0.699	intron_variant	EPAS1	ENSBTAG00000003711	-	-
-	11	28764974	C	*	0.948	-	-	-	-	-
rs43676095	11	28765063	G	A	0.69	intron_variant	EPAS1	ENSBTAG00000003711	-	-
rs43676094	11	28765296	T	C	0.284	intron_variant	EPAS1	ENSBTAG00000003711	-	-
-	11	28765319	C	*	0.551	intron_variant	EPAS1	ENSBTAG00000003711	-	-
-	11	28765320	A	*	0.85	intron_variant	EPAS1	ENSBTAG00000003711	-	-
rs43676092	11	28765410	T	C	0.715	intron_variant	EPAS1	ENSBTAG00000003711	-	-
rs208370560	11	28765620	C	T	0.124	intron_variant	EPAS1	ENSBTAG00000003711	-	-
rs43676090	11	28765728	C	T	0.274	intron_variant	EPAS1	ENSBTAG00000003711	-	-
-	11	28766003	C	*	0.291	intron_variant	EPAS1	ENSBTAG00000003711	-	-
rs43676089	11	28766013	A	G	0.264	intron_variant	EPAS1	ENSBTAG00000003711	-	-
rs43676088	11	28766074	C	G	0.274	intron_variant	EPAS1	ENSBTAG00000003711	-	-
rs133136962	11	28766218	T	G	0.089	intron_variant	EPAS1	ENSBTAG00000003711	-	-
rs43676087	11	28766344	G	A	0.298	intron_variant	EPAS1	ENSBTAG00000003711	-	-
rs43676086	11	28766477	C	T	0.265	intron_variant	EPAS1	ENSBTAG00000003711	-	-
rs43676085	11	28766521	G	T	0.268	intron_variant	EPAS1	ENSBTAG00000003711	-	-
rs43676084	11	28766582	G	A	0.291	intron_variant	EPAS1	ENSBTAG00000003711	-	-
rs43676083	11	28766618	T	C	0.688	intron_variant	EPAS1	ENSBTAG00000003711	-	-
rs109743296	11	28766619	G	A	0.264	intron_variant	EPAS1	ENSBTAG00000003711	-	-
rs43676082	11	28766653	C	G	0.301	intron_variant	EPAS1	ENSBTAG00000003711	-	-
rs43676081	11	28766693	A	G	0.38	intron_variant	EPAS1	ENSBTAG00000003711	-	-
rs43676080	11	28766718	A	C	0.948	intron_variant	EPAS1	ENSBTAG00000003711	-	-
rs43676079	11	28766720	A	G	0.698	intron_variant	EPAS1	ENSBTAG00000003711	-	-
rs43676078	11	28766773	G	T	0.262	intron_variant	EPAS1	ENSBTAG00000003711	-	-
rs109808618	11	28766820	C	T	0.271	intron_variant	EPAS1	ENSBTAG00000003711	-	-
rs109504544	11	28766985	T	C	0.297	intron_variant	EPAS1	ENSBTAG00000003711	-	-
rs43676075	11	28767778	A	C	0.437	intron_variant	EPAS1	ENSBTAG00000003711	-	-
rs43676076	11	28767779	C	T	0.229	intron_variant	EPAS1	ENSBTAG00000003711	-	-
rs43676077	11	28767865	A	G	0.381	intron_variant	EPAS1	ENSBTAG00000003711	-	-
rs435228583	11	28767969	G	A	0.129	intron_variant	EPAS1	ENSBTAG00000003711	-	-
-	11	28768859	C	*	0.733	intron_variant	EPAS1	ENSBTAG00000003711	-	-
-	11	28768860	T	*	0.64	intron_variant	EPAS1	ENSBTAG00000003711	-	-
rs452859127	11	28769110	G	A	0.111	intron_variant	EPAS1	ENSBTAG00000003711	-	-
rs210335512	11	28769232	T	G	0.52	intron_variant	EPAS1	ENSBTAG00000003711	-	-
-	11	28769236	T	*	*	intron_variant	EPAS1	ENSBTAG00000003711	-	-
rs520571361	11	28769497	T	G	0.077	intron_variant	EPAS1	ENSBTAG00000003711	-	-
rs43676074	11	28770310	C	T	0.277	intron_variant	EPAS1	ENSBTAG00000003711	-	-
rs378436823	11	28770559	A	G	0.058	intron_variant	EPAS1	ENSBTAG00000003711	-	-
rs136757732	11	28770733	G	C	0.086	intron_variant	EPAS1	ENSBTAG00000003711	-	-
rs137839141	11	28771458	G	T	0.437	intron_variant	EPAS1	ENSBTAG00000003711	-	-
rs133373850	11	28771852	C	T	0.398	intron_variant	EPAS1	ENSBTAG00000003711	-	-
rs134652018	11	28771944	G	A	0.512	intron_variant	EPAS1	ENSBTAG00000003711	-	-
-	11	28771952	T	*	*	intron_variant	EPAS1	ENSBTAG00000003711	-	-
rs133391958	11	28772065	T	G	0.434	intron_variant	EPAS1	ENSBTAG00000003711	-	-
-	11	28772847	C	*	0.095	-	-	-	-	-
rs43676053	11	28773248	G	A	0.305	intron_variant	EPAS1	ENSBTAG00000003711	-	-
rs110198493	11	28773673	C	T	0.207	intron_variant	EPAS1	ENSBTAG00000003711	-	-
rs43676055	11	28774182	A	G	0.706	intron_variant	EPAS1	ENSBTAG00000003711	-	-
rs43676056	11	28774836	T	C	0.81	intron_variant	EPAS1	ENSBTAG00000003711	-	-
-	11	28775700	C	*	*	intron_variant	EPAS1	ENSBTAG00000003711	-	-
rs132754512	11	28776117	A	T	0.439	intron_variant	EPAS1	ENSBTAG00000003711	-	-
rs133599046	11	28776120	G	C	0.439	intron_variant	EPAS1	ENSBTAG00000003711	-	-
rs43676057	11	28776817	T	C	0.397	intron_variant	EPAS1	ENSBTAG00000003711	-	-
rs43676058	11	28777301	C	T	0.703	intron_variant	EPAS1	ENSBTAG00000003711	-	-
rs43676058	11	28777301	C	T	0.703	upstream_gene_variant	EPAS1	ENSBTAG00000003711	-	-
rs43676059	11	28778331	T	C	0.747	upstream_gene_variant	EPAS1	ENSBTAG00000003711	-	-
rs43676059	11	28778331	T	C	0.747	intron_variant	EPAS1	ENSBTAG00000003711	-	-
rs136388016	11	28778720	C	T	0.51	intron_variant	EPAS1	ENSBTAG00000003711	-	-
rs136388016	11	28778720	C	T	0.51	upstream_gene_variant	EPAS1	ENSBTAG00000003711	-	-
rs714076666	11	28779137	C	T	0.057	upstream_gene_variant	EPAS1	ENSBTAG00000003711	-	-
rs714076666	11	28779137	C	T	0.057	intron_variant	EPAS1	ENSBTAG00000003711	-	-
rs43676060	11	28779925	C	T	0.373	upstream_gene_variant	EPAS1	ENSBTAG00000003711	-	-
rs43676060	11	28779925	C	T	0.373	intron_variant	EPAS1	ENSBTAG00000003711	-	-
rs384176645	11	28780102	C	A	0.104	upstream_gene_variant	EPAS1	ENSBTAG00000003711	-	-
rs384176645	11	28780102	C	A	0.104	intron_variant	EPAS1	ENSBTAG00000003711	-	-
rs382075981	11	28781564	C	G	0.051	intron_variant	EPAS1	ENSBTAG00000003711	-	-
rs382075981	11	28781564	C	G	0.051	upstream_gene_variant	EPAS1	ENSBTAG00000003711	-	-
rs43676061	11	28781929	G	A	0.992	upstream_gene_variant	EPAS1	ENSBTAG00000003711	-	-
rs43676061	11	28781929	G	A	0.992	intron_variant	EPAS1	ENSBTAG00000003711	-	-
rs383466364	11	28782074	G	C	0.055	upstream_gene_variant	EPAS1	ENSBTAG00000003711	-	-
rs383466364	11	28782074	G	C	0.055	intron_variant	EPAS1	ENSBTAG00000003711	-	-
rs207699937	11	28782522	C	A	0.072	intron_variant	EPAS1	ENSBTAG00000003711	-	-
rs207699937	11	28782522	C	A	0.072	intron_variant	EPAS1	ENSBTAG00000003711	-	-
rs136034651	11	28782823	G	A	0.583	intron_variant	EPAS1	ENSBTAG00000003711	-	-
rs136034651	11	28782823	G	A	0.583	intron_variant	EPAS1	ENSBTAG00000003711	-	-
rs133432660	11	28783303	C	T	0.19	intron_variant	EPAS1	ENSBTAG00000003711	-	-
rs133432660	11	28783303	C	T	0.19	intron_variant	EPAS1	ENSBTAG00000003711	-	-
rs381129485	11	28783317	C	T	0.051	intron_variant	EPAS1	ENSBTAG00000003711	-	-
rs381129485	11	28783317	C	T	0.051	intron_variant	EPAS1	ENSBTAG00000003711	-	-
rs109465045	11	28783517	G	A	0.27	intron_variant	EPAS1	ENSBTAG00000003711	-	-
rs109465045	11	28783517	G	A	0.27	intron_variant	EPAS1	ENSBTAG00000003711	-	-
rs208240511	11	28783614	C	G	0.134	intron_variant	EPAS1	ENSBTAG00000003711	-	-
rs208240511	11	28783614	C	G	0.134	intron_variant	EPAS1	ENSBTAG00000003711	-	-
rs133775468	11	28783995	T	C	0.609	intron_variant	EPAS1	ENSBTAG00000003711	-	-
rs133775468	11	28783995	T	C	0.609	intron_variant	EPAS1	ENSBTAG00000003711	-	-
rs43676062	11	28784161	G	C	0.909	intron_variant	EPAS1	ENSBTAG00000003711	-	-
rs43676062	11	28784161	G	C	0.909	intron_variant	EPAS1	ENSBTAG00000003711	-	-
rs43676063	11	28784931	A	G	0.074	intron_variant	EPAS1	ENSBTAG00000003711	-	-
rs43676063	11	28784931	A	G	0.074	intron_variant	EPAS1	ENSBTAG00000003711	-	-
-	11	28785333	A	*	*	intron_variant	EPAS1	ENSBTAG00000003711	-	-
-	11	28785333	A	*	*	intron_variant	EPAS1	ENSBTAG00000003711	-	-
rs136703152	11	28785429	G	A	0.182	intron_variant	EPAS1	ENSBTAG00000003711	-	-
rs136703152	11	28785429	G	A	0.182	intron_variant	EPAS1	ENSBTAG00000003711	-	-
rs109058471	11	28785714	A	G	0.689	intron_variant	EPAS1	ENSBTAG00000003711	-	-
rs109058471	11	28785714	A	G	0.689	intron_variant	EPAS1	ENSBTAG00000003711	-	-
rs43676064	11	28785843	A	G	0.088	intron_variant	EPAS1	ENSBTAG00000003711	-	-
rs43676064	11	28785843	A	G	0.088	intron_variant	EPAS1	ENSBTAG00000003711	-	-
rs381689636	11	28786085	A	T	0.052	intron_variant	EPAS1	ENSBTAG00000003711	-	-
rs381689636	11	28786085	A	T	0.052	intron_variant	EPAS1	ENSBTAG00000003711	-	-
rs136232270	11	28786688	G	A	0.146	intron_variant	EPAS1	ENSBTAG00000003711	-	-
rs136232270	11	28786688	G	A	0.146	intron_variant	EPAS1	ENSBTAG00000003711	-	-
-	11	28787416	NA	NA	NA	intron_variant	EPAS1	ENSBTAG00000003711	-	-
-	11	28787416	NA	NA	NA	intron_variant	EPAS1	ENSBTAG00000003711	-	-
rs110932576	11	28789125	C	T	0.914	intron_variant	EPAS1	ENSBTAG00000003711	-	-
rs110932576	11	28789125	C	T	0.914	intron_variant	EPAS1	ENSBTAG00000003711	-	-
rs380665788	11	28789615	G	A	0.052	intron_variant	EPAS1	ENSBTAG00000003711	-	-
rs380665788	11	28789615	G	A	0.052	intron_variant	EPAS1	ENSBTAG00000003711	-	-
rs136938971	11	28790183	G	T	0.567	intron_variant	EPAS1	ENSBTAG00000003711	-	-
rs136938971	11	28790183	G	T	0.567	intron_variant	EPAS1	ENSBTAG00000003711	-	-
rs386027187	11	28790799	A	C	0.05	intron_variant	EPAS1	ENSBTAG00000003711	-	-
rs386027187	11	28790799	A	C	0.05	intron_variant	EPAS1	ENSBTAG00000003711	-	-
rs110813836	11	28790809	G	T	0.241	intron_variant	EPAS1	ENSBTAG00000003711	-	-
rs110813836	11	28790809	G	T	0.241	intron_variant	EPAS1	ENSBTAG00000003711	-	-
rs109346748	11	28791026	G	A	0.238	intron_variant	EPAS1	ENSBTAG00000003711	-	-
rs109346748	11	28791026	G	A	0.238	intron_variant	EPAS1	ENSBTAG00000003711	-	-
rs110230017	11	28791602	C	T	0.237	intron_variant	EPAS1	ENSBTAG00000003711	-	-
rs110230017	11	28791602	C	T	0.237	intron_variant	EPAS1	ENSBTAG00000003711	-	-
rs207846392	11	28791724	G	A	0.235	intron_variant	EPAS1	ENSBTAG00000003711	-	-
rs207846392	11	28791724	G	A	0.235	intron_variant	EPAS1	ENSBTAG00000003711	-	-
rs43676065	11	28792117	T	C	0.893	intron_variant	EPAS1	ENSBTAG00000003711	-	-
rs43676065	11	28792117	T	C	0.893	intron_variant	EPAS1	ENSBTAG00000003711	-	-
rs43676066	11	28792644	T	C	0.892	intron_variant	EPAS1	ENSBTAG00000003711	-	-
rs43676066	11	28792644	T	C	0.892	intron_variant	EPAS1	ENSBTAG00000003711	-	-
rs134970166	11	28793612	G	A	0.236	intron_variant	EPAS1	ENSBTAG00000003711	-	-
rs134970166	11	28793612	G	A	0.236	intron_variant	EPAS1	ENSBTAG00000003711	-	-
rs208002539	11	28793680	G	T	0.237	intron_variant	EPAS1	ENSBTAG00000003711	-	-
rs208002539	11	28793680	G	T	0.237	intron_variant	EPAS1	ENSBTAG00000003711	-	-
rs110324428	11	28794255	G	T	0.152	intron_variant	EPAS1	ENSBTAG00000003711	-	-
rs110324428	11	28794255	G	T	0.152	intron_variant	EPAS1	ENSBTAG00000003711	-	-
rs108968181	11	28794351	T	A	1	intron_variant	EPAS1	ENSBTAG00000003711	-	-
rs108968181	11	28794351	T	A	1	intron_variant	EPAS1	ENSBTAG00000003711	-	-
rs378884289	11	28794518	G	C	0.09	intron_variant	EPAS1	ENSBTAG00000003711	-	-
rs378884289	11	28794518	G	C	0.09	intron_variant	EPAS1	ENSBTAG00000003711	-	-
rs384575797	11	28795738	G	A	0.056	intron_variant	EPAS1	ENSBTAG00000003711	-	-
rs384575797	11	28795738	G	A	0.056	intron_variant	EPAS1	ENSBTAG00000003711	-	-
rs208368738	11	28795749	G	A	0.203	intron_variant	EPAS1	ENSBTAG00000003711	-	-
rs208368738	11	28795749	G	A	0.203	intron_variant	EPAS1	ENSBTAG00000003711	-	-
rs109359850	11	28798027	C	A	0.125	intron_variant	EPAS1	ENSBTAG00000003711	-	-
rs109359850	11	28798027	C	A	0.125	intron_variant	EPAS1	ENSBTAG00000003711	-	-
rs133362632	11	28798295	A	G	0.609	intron_variant	EPAS1	ENSBTAG00000003711	-	-
rs133362632	11	28798295	A	G	0.609	intron_variant	EPAS1	ENSBTAG00000003711	-	-
rs43676067	11	28798640	G	T	0.914	intron_variant	EPAS1	ENSBTAG00000003711	-	-
rs43676067	11	28798640	G	T	0.914	intron_variant	EPAS1	ENSBTAG00000003711	-	-
rs208547136	11	28798935	G	A	0.054	intron_variant	EPAS1	ENSBTAG00000003711	-	-
rs208547136	11	28798935	G	A	0.054	intron_variant	EPAS1	ENSBTAG00000003711	-	-
rs211072500	11	28799106	C	T	0.092	intron_variant	EPAS1	ENSBTAG00000003711	-	-
rs211072500	11	28799106	C	T	0.092	intron_variant	EPAS1	ENSBTAG00000003711	-	-
rs109226117	11	28799249	A	C	0.429	intron_variant	EPAS1	ENSBTAG00000003711	-	-
rs109226117	11	28799249	A	C	0.429	intron_variant	EPAS1	ENSBTAG00000003711	-	-
rs137278554	11	28799855	T	C	0.146	intron_variant	EPAS1	ENSBTAG00000003711	-	-
rs137278554	11	28799855	T	C	0.146	intron_variant	EPAS1	ENSBTAG00000003711	-	-
-	11	28800025	A	*	*	intron_variant	EPAS1	ENSBTAG00000003711	-	-
-	11	28800025	A	*	*	intron_variant	EPAS1	ENSBTAG00000003711	-	-
-	11	28800040	C	*	*	intron_variant	EPAS1	ENSBTAG00000003711	-	-
-	11	28800040	C	*	*	intron_variant	EPAS1	ENSBTAG00000003711	-	-
-	11	28800051	G	*	0.559	-	-	-	-	-
-	11	28800069	T	*	0.5	-	-	-	-	-
-	11	28800070	T	*	*	intron_variant	EPAS1	ENSBTAG00000003711	-	-
-	11	28800070	T	*	*	intron_variant	EPAS1	ENSBTAG00000003711	-	-
-	11	28800081	T	*	*	intron_variant	EPAS1	ENSBTAG00000003711	-	-
-	11	28800081	T	*	*	intron_variant	EPAS1	ENSBTAG00000003711	-	-
-	11	28800090	A	*	*	intron_variant	EPAS1	ENSBTAG00000003711	-	-
-	11	28800090	A	*	*	intron_variant	EPAS1	ENSBTAG00000003711	-	-
-	11	28800527	NA	NA	NA	coding_sequence_variant	EPAS1	ENSBTAG00000003711	-	-
-	11	28800527	NA	NA	NA	coding_sequence_variant	EPAS1	ENSBTAG00000003711	-	-
rs382535260	11	28800793	C	T	0.05	synonymous_variant	EPAS1	ENSBTAG00000003711	D	gaC/gaT
rs382535260	11	28800793	C	T	0.05	synonymous_variant	EPAS1	ENSBTAG00000003711	D	gaC/gaT
rs714840049	11	28801047	C	T	0.06	intron_variant	EPAS1	ENSBTAG00000003711	-	-
rs714840049	11	28801047	C	T	0.06	intron_variant	EPAS1	ENSBTAG00000003711	-	-
rs134960100	11	28801678	G	C	0.157	intron_variant	EPAS1	ENSBTAG00000003711	-	-
rs134960100	11	28801678	G	C	0.157	intron_variant	EPAS1	ENSBTAG00000003711	-	-
rs43676069	11	28802584	C	G	0.758	intron_variant	EPAS1	ENSBTAG00000003711	-	-
rs43676069	11	28802584	C	G	0.758	intron_variant	EPAS1	ENSBTAG00000003711	-	-
rs134225762	11	28802650	T	G	0.883	intron_variant	EPAS1	ENSBTAG00000003711	-	-
rs134225762	11	28802650	T	G	0.883	intron_variant	EPAS1	ENSBTAG00000003711	-	-
-	11	28803429	A	*	0.057	-	-	-	-	-
rs209932245	11	28803505	C	T	0.249	intron_variant	EPAS1	ENSBTAG00000003711	-	-
rs209932245	11	28803505	C	T	0.249	intron_variant	EPAS1	ENSBTAG00000003711	-	-
rs383182975	11	28803509	C	G	0.084	intron_variant	EPAS1	ENSBTAG00000003711	-	-
rs383182975	11	28803509	C	G	0.084	intron_variant	EPAS1	ENSBTAG00000003711	-	-
-	11	28803533	C	*	*	intron_variant	EPAS1	ENSBTAG00000003711	-	-
-	11	28803533	C	*	*	intron_variant	EPAS1	ENSBTAG00000003711	-	-
-	11	28803535	C	*	*	intron_variant	EPAS1	ENSBTAG00000003711	-	-
-	11	28803535	C	*	*	intron_variant	EPAS1	ENSBTAG00000003711	-	-
-	11	28803537	C	*	*	intron_variant	EPAS1	ENSBTAG00000003711	-	-
-	11	28803537	C	*	*	intron_variant	EPAS1	ENSBTAG00000003711	-	-
rs380566277	11	28804002	T	C	0.09	intron_variant	EPAS1	ENSBTAG00000003711	-	-
rs380566277	11	28804002	T	C	0.09	intron_variant	EPAS1	ENSBTAG00000003711	-	-
rs378820825	11	28804110	A	G	0.052	intron_variant	EPAS1	ENSBTAG00000003711	-	-
rs378820825	11	28804110	A	G	0.052	intron_variant	EPAS1	ENSBTAG00000003711	-	-
-	11	28804185	G	*	*	intron_variant	EPAS1	ENSBTAG00000003711	-	-
-	11	28804185	G	*	*	intron_variant	EPAS1	ENSBTAG00000003711	-	-
rs208890743	11	28804404	C	T	0.245	intron_variant	EPAS1	ENSBTAG00000003711	-	-
rs208890743	11	28804404	C	T	0.245	intron_variant	EPAS1	ENSBTAG00000003711	-	-
rs134620102	11	28804469	A	G	0.403	intron_variant	EPAS1	ENSBTAG00000003711	-	-
rs134620102	11	28804469	A	G	0.403	intron_variant	EPAS1	ENSBTAG00000003711	-	-
rs43676072	11	28806106	T	C	0.232	intron_variant	EPAS1	ENSBTAG00000003711	-	-
rs43676072	11	28806106	T	C	0.232	intron_variant	EPAS1	ENSBTAG00000003711	-	-
rs43676073	11	28806492	T	C	0.89	intron_variant	EPAS1	ENSBTAG00000003711	-	-
rs43676073	11	28806492	T	C	0.89	intron_variant	EPAS1	ENSBTAG00000003711	-	-
rs110254860	11	28807659	A	G	0.111	intron_variant	EPAS1	ENSBTAG00000003711	-	-
rs110254860	11	28807659	A	G	0.111	intron_variant	EPAS1	ENSBTAG00000003711	-	-
rs110070641	11	28807836	G	A	0.55	intron_variant	EPAS1	ENSBTAG00000003711	-	-
rs110070641	11	28807836	G	A	0.55	intron_variant	EPAS1	ENSBTAG00000003711	-	-
rs209335843	11	28809468	C	T	0.129	intron_variant	EPAS1	ENSBTAG00000003711	-	-
rs209335843	11	28809468	C	T	0.129	intron_variant	EPAS1	ENSBTAG00000003711	-	-
rs43676052	11	28809802	C	G	0.887	missense_variant	EPAS1	ENSBTAG00000003711	Q/E	Caa/Gaa
rs43676052	11	28809802	C	G	0.887	missense_variant	EPAS1	ENSBTAG00000003711	Q/E	Caa/Gaa
rs463102421	11	28810095	G	C	0.129	intron_variant	EPAS1	ENSBTAG00000003711	-	-
rs463102421	11	28810095	G	C	0.129	intron_variant	EPAS1	ENSBTAG00000003711	-	-
rs466969898	11	28810301	A	C	0.075	intron_variant	EPAS1	ENSBTAG00000003711	-	-
rs466969898	11	28810301	A	C	0.075	intron_variant	EPAS1	ENSBTAG00000003711	-	-
rs43676051	11	28810318	C	G	0.11	intron_variant	EPAS1	ENSBTAG00000003711	-	-
rs43676051	11	28810318	C	G	0.11	intron_variant	EPAS1	ENSBTAG00000003711	-	-
rs516780265	11	28810345	G	A	0.073	intron_variant	EPAS1	ENSBTAG00000003711	-	-
rs516780265	11	28810345	G	A	0.073	intron_variant	EPAS1	ENSBTAG00000003711	-	-
rs109476142	11	28810355	G	A	0.266	intron_variant	EPAS1	ENSBTAG00000003711	-	-
rs109476142	11	28810355	G	A	0.266	intron_variant	EPAS1	ENSBTAG00000003711	-	-
rs721593279	11	28810378	G	A	0.065	intron_variant	EPAS1	ENSBTAG00000003711	-	-
rs721593279	11	28810378	G	A	0.065	intron_variant	EPAS1	ENSBTAG00000003711	-	-
rs715374231	11	28810386	C	T	0.061	intron_variant	EPAS1	ENSBTAG00000003711	-	-
rs715374231	11	28810386	C	T	0.061	intron_variant	EPAS1	ENSBTAG00000003711	-	-
rs449437672	11	28810545	A	G	0.104	intron_variant	EPAS1	ENSBTAG00000003711	-	-
rs449437672	11	28810545	A	G	0.104	intron_variant	EPAS1	ENSBTAG00000003711	-	-
rs437822498	11	28811153	A	G	0.118	intron_variant	EPAS1	ENSBTAG00000003711	-	-
rs437822498	11	28811153	A	G	0.118	intron_variant	EPAS1	ENSBTAG00000003711	-	-
rs210365047	11	28811379	A	G	0.244	intron_variant	EPAS1	ENSBTAG00000003711	-	-
rs210365047	11	28811379	A	G	0.244	intron_variant	EPAS1	ENSBTAG00000003711	-	-
rs109498609	11	28811982	A	T	0.32	intron_variant	EPAS1	ENSBTAG00000003711	-	-
rs109498609	11	28811982	A	T	0.32	intron_variant	EPAS1	ENSBTAG00000003711	-	-
rs380978912	11	28812567	C	A	0.133	intron_variant	EPAS1	ENSBTAG00000003711	-	-
rs380978912	11	28812567	C	A	0.133	intron_variant	EPAS1	ENSBTAG00000003711	-	-
rs385020270	11	28812572	A	G	0.109	intron_variant	EPAS1	ENSBTAG00000003711	-	-
rs385020270	11	28812572	A	G	0.109	intron_variant	EPAS1	ENSBTAG00000003711	-	-
rs379260564	11	28812575	C	T	0.11	intron_variant	EPAS1	ENSBTAG00000003711	-	-
rs379260564	11	28812575	C	T	0.11	intron_variant	EPAS1	ENSBTAG00000003711	-	-
rs109167325	11	28812595	G	A	0.124	intron_variant	EPAS1	ENSBTAG00000003711	-	-
rs109167325	11	28812595	G	A	0.124	intron_variant	EPAS1	ENSBTAG00000003711	-	-
-	11	28812617	C	*	*	intron_variant	EPAS1	ENSBTAG00000003711	-	-
-	11	28812617	C	*	*	intron_variant	EPAS1	ENSBTAG00000003711	-	-
rs378925475	11	28812655	G	*	0.144	intron_variant	EPAS1	ENSBTAG00000003711	-	-
rs378925475	11	28812655	G	*	0.144	intron_variant	EPAS1	ENSBTAG00000003711	-	-
rs43676050	11	28813022	G	A	0.765	intron_variant	EPAS1	ENSBTAG00000003711	-	-
rs43676050	11	28813022	G	A	0.765	intron_variant	EPAS1	ENSBTAG00000003711	-	-
rs43676049	11	28813285	G	A	0.757	intron_variant	EPAS1	ENSBTAG00000003711	-	-
rs43676049	11	28813285	G	A	0.757	intron_variant	EPAS1	ENSBTAG00000003711	-	-
rs43676048	11	28813459	G	A	0.888	intron_variant	EPAS1	ENSBTAG00000003711	-	-
rs43676048	11	28813459	G	A	0.888	intron_variant	EPAS1	ENSBTAG00000003711	-	-
rs385927277	11	28813731	C	T	0.07	intron_variant	EPAS1	ENSBTAG00000003711	-	-
rs385927277	11	28813731	C	T	0.07	intron_variant	EPAS1	ENSBTAG00000003711	-	-
rs110634503	11	28813759	A	C	0.403	intron_variant	EPAS1	ENSBTAG00000003711	-	-
rs110634503	11	28813759	A	C	0.403	intron_variant	EPAS1	ENSBTAG00000003711	-	-
rs383145789	11	28813834	G	A	0.054	intron_variant	EPAS1	ENSBTAG00000003711	-	-
rs383145789	11	28813834	G	A	0.054	intron_variant	EPAS1	ENSBTAG00000003711	-	-
rs109127582	11	28813856	A	C	0.794	intron_variant	EPAS1	ENSBTAG00000003711	-	-
rs109127582	11	28813856	A	C	0.794	intron_variant	EPAS1	ENSBTAG00000003711	-	-
rs43676047	11	28814088	G	A	0.895	intron_variant	EPAS1	ENSBTAG00000003711	-	-
rs43676047	11	28814088	G	A	0.895	intron_variant	EPAS1	ENSBTAG00000003711	-	-
rs380466712	11	28814137	G	T	0.073	intron_variant	EPAS1	ENSBTAG00000003711	-	-
rs380466712	11	28814137	G	T	0.073	intron_variant	EPAS1	ENSBTAG00000003711	-	-
rs43676046	11	28814154	C	T	0.895	intron_variant	EPAS1	ENSBTAG00000003711	-	-
rs43676046	11	28814154	C	T	0.895	intron_variant	EPAS1	ENSBTAG00000003711	-	-
rs110245623	11	28814208	C	T	0.389	intron_variant	EPAS1	ENSBTAG00000003711	-	-
rs110245623	11	28814208	C	T	0.389	intron_variant	EPAS1	ENSBTAG00000003711	-	-
rs135796955	11	28814512	T	C	0.18	intron_variant	EPAS1	ENSBTAG00000003711	-	-
rs135796955	11	28814512	T	C	0.18	intron_variant	EPAS1	ENSBTAG00000003711	-	-
rs459079425	11	28815106	T	G	0.096	intron_variant	EPAS1	ENSBTAG00000003711	-	-
rs459079425	11	28815106	T	G	0.096	intron_variant	EPAS1	ENSBTAG00000003711	-	-
-	11	28815108	T	*	0.233	intron_variant	EPAS1	ENSBTAG00000003711	-	-
-	11	28815108	T	*	0.233	intron_variant	EPAS1	ENSBTAG00000003711	-	-
-	11	28815125	T	*	0.106	intron_variant	EPAS1	ENSBTAG00000003711	-	-
-	11	28815125	T	*	0.106	intron_variant	EPAS1	ENSBTAG00000003711	-	-
-	11	28815127	T	*	*	intron_variant	EPAS1	ENSBTAG00000003711	-	-
-	11	28815127	T	*	*	intron_variant	EPAS1	ENSBTAG00000003711	-	-
rs461515515	11	28815130	T	A	0.055	intron_variant	EPAS1	ENSBTAG00000003711	-	-
rs461515515	11	28815130	T	A	0.055	intron_variant	EPAS1	ENSBTAG00000003711	-	-
rs384569837	11	28815390	A	G	0.141	intron_variant	EPAS1	ENSBTAG00000003711	-	-
rs384569837	11	28815390	A	G	0.141	intron_variant	EPAS1	ENSBTAG00000003711	-	-
rs210765972	11	28815600	A	G	0.883	intron_variant	EPAS1	ENSBTAG00000003711	-	-
rs210765972	11	28815600	A	G	0.883	intron_variant	EPAS1	ENSBTAG00000003711	-	-
rs208997078	11	28815648	T	G	0.877	intron_variant	EPAS1	ENSBTAG00000003711	-	-
rs208997078	11	28815648	T	G	0.877	intron_variant	EPAS1	ENSBTAG00000003711	-	-
rs43676042	11	28815818	C	T	0.476	intron_variant	EPAS1	ENSBTAG00000003711	-	-
rs43676042	11	28815818	C	T	0.476	intron_variant	EPAS1	ENSBTAG00000003711	-	-
rs43676041	11	28815858	T	A	0.892	intron_variant	EPAS1	ENSBTAG00000003711	-	-
rs43676041	11	28815858	T	A	0.892	intron_variant	EPAS1	ENSBTAG00000003711	-	-
rs110008352	11	28816006	T	G	0.893	intron_variant	EPAS1	ENSBTAG00000003711	-	-
rs110008352	11	28816006	T	G	0.893	intron_variant	EPAS1	ENSBTAG00000003711	-	-
rs133741630	11	28816277	A	G	0.183	intron_variant	EPAS1	ENSBTAG00000003711	-	-
rs133741630	11	28816277	A	G	0.183	intron_variant	EPAS1	ENSBTAG00000003711	-	-
rs43676040	11	28816428	G	A	0.854	intron_variant	EPAS1	ENSBTAG00000003711	-	-
rs43676040	11	28816428	G	A	0.854	intron_variant	EPAS1	ENSBTAG00000003711	-	-
rs43676039	11	28817355	C	T	0.098	intron_variant	EPAS1	ENSBTAG00000003711	-	-
rs43676039	11	28817355	C	T	0.098	intron_variant	EPAS1	ENSBTAG00000003711	-	-
rs209583580	11	28817577	C	T	0.065	intron_variant	EPAS1	ENSBTAG00000003711	-	-
rs209583580	11	28817577	C	T	0.065	intron_variant	EPAS1	ENSBTAG00000003711	-	-
rs211226053	11	28817579	G	C	0.065	intron_variant	EPAS1	ENSBTAG00000003711	-	-
rs211226053	11	28817579	G	C	0.065	intron_variant	EPAS1	ENSBTAG00000003711	-	-
rs382449952	11	28817869	C	T	0.081	missense_variant	EPAS1	ENSBTAG00000003711	P/L	cCg/cTg
rs382449952	11	28817869	C	T	0.081	missense_variant	EPAS1	ENSBTAG00000003711	P/L	cCg/cTg
rs43676038	11	28817936	G	A	0.474	synonymous_variant	EPAS1	ENSBTAG00000003711	E	gaG/gaA
rs43676038	11	28817936	G	A	0.474	synonymous_variant	EPAS1	ENSBTAG00000003711	E	gaG/gaA
rs43676037	11	28817954	C	T	0.1	synonymous_variant	EPAS1	ENSBTAG00000003711	F	ttC/ttT
rs43676037	11	28817954	C	T	0.1	synonymous_variant	EPAS1	ENSBTAG00000003711	F	ttC/ttT
rs380145430	11	28818488	G	A	0.079	intron_variant	EPAS1	ENSBTAG00000003711	-	-
rs380145430	11	28818488	G	A	0.079	intron_variant	EPAS1	ENSBTAG00000003711	-	-
rs43676036	11	28818714	C	G	0.894	intron_variant	EPAS1	ENSBTAG00000003711	-	-
rs43676036	11	28818714	C	G	0.894	intron_variant	EPAS1	ENSBTAG00000003711	-	-
rs109541204	11	28818766	A	C	0.201	intron_variant	EPAS1	ENSBTAG00000003711	-	-
rs109541204	11	28818766	A	C	0.201	intron_variant	EPAS1	ENSBTAG00000003711	-	-
rs43676035	11	28818864	G	A	0.438	intron_variant	EPAS1	ENSBTAG00000003711	-	-
rs43676035	11	28818864	G	A	0.438	intron_variant	EPAS1	ENSBTAG00000003711	-	-
rs43676034	11	28819218	G	A	0.423	synonymous_variant	EPAS1	ENSBTAG00000003711	A	gcG/gcA
rs43676034	11	28819218	G	A	0.423	synonymous_variant	EPAS1	ENSBTAG00000003711	A	gcG/gcA
rs377906559	11	28819233	C	T	0.076	synonymous_variant	EPAS1	ENSBTAG00000003711	N	aaC/aaT
rs377906559	11	28819233	C	T	0.076	synonymous_variant	EPAS1	ENSBTAG00000003711	N	aaC/aaT
rs43676033	11	28819272	A	G	0.884	splice_region_variant,synonymous_variant	EPAS1	ENSBTAG00000003711	T	acA/acG
rs43676033	11	28819272	A	G	0.884	splice_region_variant,synonymous_variant	EPAS1	ENSBTAG00000003711	T	acA/acG
rs43676032	11	28819569	A	G	0.99	intron_variant	EPAS1	ENSBTAG00000003711	-	-
rs43676032	11	28819569	A	G	0.99	intron_variant	EPAS1	ENSBTAG00000003711	-	-
rs43676031	11	28819666	T	C	0.891	intron_variant	EPAS1	ENSBTAG00000003711	-	-
rs43676031	11	28819666	T	C	0.891	intron_variant	EPAS1	ENSBTAG00000003711	-	-
rs385061093	11	28820040	A	G	0.088	intron_variant	EPAS1	ENSBTAG00000003711	-	-
rs385061093	11	28820040	A	G	0.088	intron_variant	EPAS1	ENSBTAG00000003711	-	-
rs43675130	11	28820136	C	T	0.891	intron_variant	EPAS1	ENSBTAG00000003711	-	-
rs43675130	11	28820136	C	T	0.891	intron_variant	EPAS1	ENSBTAG00000003711	-	-
rs43675129	11	28820225	A	T	0.368	intron_variant	EPAS1	ENSBTAG00000003711	-	-
rs43675129	11	28820225	A	T	0.368	intron_variant	EPAS1	ENSBTAG00000003711	-	-
rs136819327	11	28820707	T	C	0.333	intron_variant	EPAS1	ENSBTAG00000003711	-	-
rs136819327	11	28820707	T	C	0.333	intron_variant	EPAS1	ENSBTAG00000003711	-	-
rs43675128	11	28820905	T	C	0.109	intron_variant	EPAS1	ENSBTAG00000003711	-	-
rs43675128	11	28820905	T	C	0.109	intron_variant	EPAS1	ENSBTAG00000003711	-	-
rs208612793	11	28820960	C	T	0.092	intron_variant	EPAS1	ENSBTAG00000003711	-	-
rs208612793	11	28820960	C	T	0.092	intron_variant	EPAS1	ENSBTAG00000003711	-	-
rs110605674	11	28821128	C	T	0.122	intron_variant	EPAS1	ENSBTAG00000003711	-	-
rs110605674	11	28821128	C	T	0.122	intron_variant	EPAS1	ENSBTAG00000003711	-	-
-	11	28821135	G	*	0.19	-	-	-	-	-
rs451912576	11	28821164	G	A	0.069	intron_variant	EPAS1	ENSBTAG00000003711	-	-
rs451912576	11	28821164	G	A	0.069	intron_variant	EPAS1	ENSBTAG00000003711	-	-
-	11	28821177	C	*	*	intron_variant	EPAS1	ENSBTAG00000003711	-	-
-	11	28821177	C	*	*	intron_variant	EPAS1	ENSBTAG00000003711	-	-
-	11	28821178	G	*	0.058	-	-	-	-	-
rs43675126	11	28821719	C	T	0.195	intron_variant	EPAS1	ENSBTAG00000003711	-	-
rs43675126	11	28821719	C	T	0.195	intron_variant	EPAS1	ENSBTAG00000003711	-	-
rs43675125	11	28821739	G	A	0.91	intron_variant	EPAS1	ENSBTAG00000003711	-	-
rs43675125	11	28821739	G	A	0.91	intron_variant	EPAS1	ENSBTAG00000003711	-	-
rs384188812	11	28821836	C	T	0.081	intron_variant	EPAS1	ENSBTAG00000003711	-	-
rs384188812	11	28821836	C	T	0.081	intron_variant	EPAS1	ENSBTAG00000003711	-	-
rs111025060	11	28821899	G	A	0.063	intron_variant	EPAS1	ENSBTAG00000003711	-	-
rs111025060	11	28821899	G	A	0.063	intron_variant	EPAS1	ENSBTAG00000003711	-	-
rs207870892	11	28821971	C	T	0.066	intron_variant	EPAS1	ENSBTAG00000003711	-	-
rs207870892	11	28821971	C	T	0.066	intron_variant	EPAS1	ENSBTAG00000003711	-	-
rs383478107	11	28822047	G	T	0.132	intron_variant	EPAS1	ENSBTAG00000003711	-	-
rs383478107	11	28822047	G	T	0.132	intron_variant	EPAS1	ENSBTAG00000003711	-	-
rs381629117	11	28822544	G	A	0.077	intron_variant	EPAS1	ENSBTAG00000003711	-	-
rs381629117	11	28822544	G	A	0.077	intron_variant	EPAS1	ENSBTAG00000003711	-	-
rs384570918	11	28822547	C	G	0.077	intron_variant	EPAS1	ENSBTAG00000003711	-	-
rs384570918	11	28822547	C	G	0.077	intron_variant	EPAS1	ENSBTAG00000003711	-	-
rs108972507	11	28822629	G	A	0.117	intron_variant	EPAS1	ENSBTAG00000003711	-	-
rs108972507	11	28822629	G	A	0.117	intron_variant	EPAS1	ENSBTAG00000003711	-	-
-	11	28823137	G	*	*	intron_variant	EPAS1	ENSBTAG00000003711	-	-
-	11	28823137	G	*	*	intron_variant	EPAS1	ENSBTAG00000003711	-	-
rs476274016	11	28823138	G	T	0.476	intron_variant	EPAS1	ENSBTAG00000003711	-	-
rs476274016	11	28823138	G	T	0.476	intron_variant	EPAS1	ENSBTAG00000003711	-	-
rs43675123	11	28823222	A	G	0.643	intron_variant	EPAS1	ENSBTAG00000003711	-	-
rs43675123	11	28823222	A	G	0.643	intron_variant	EPAS1	ENSBTAG00000003711	-	-
rs43675122	11	28823432	C	T	0.387	synonymous_variant	EPAS1	ENSBTAG00000003711	P	ccC/ccT
rs43675122	11	28823432	C	T	0.387	synonymous_variant	EPAS1	ENSBTAG00000003711	P	ccC/ccT
rs43675121	11	28823515	C	A	0.096	intron_variant	EPAS1	ENSBTAG00000003711	-	-
rs43675121	11	28823515	C	A	0.096	intron_variant	EPAS1	ENSBTAG00000003711	-	-
rs43675120	11	28823818	C	T	0.665	intron_variant	EPAS1	ENSBTAG00000003711	-	-
rs43675120	11	28823818	C	T	0.665	intron_variant	EPAS1	ENSBTAG00000003711	-	-
rs43675119	11	28824192	A	G	0.891	intron_variant	EPAS1	ENSBTAG00000003711	-	-
rs43675119	11	28824192	A	G	0.891	intron_variant	EPAS1	ENSBTAG00000003711	-	-
rs43675118	11	28824710	G	C	0.07	intron_variant	EPAS1	ENSBTAG00000003711	-	-
rs43675118	11	28824710	G	C	0.07	intron_variant	EPAS1	ENSBTAG00000003711	-	-
rs382240810	11	28824797	C	T	0.061	intron_variant	EPAS1	ENSBTAG00000003711	-	-
rs382240810	11	28824797	C	T	0.061	intron_variant	EPAS1	ENSBTAG00000003711	-	-
-	11	28825182	A	C	0.068	intron_variant	EPAS1	ENSBTAG00000003711	-	-
-	11	28825182	A	C	0.068	intron_variant	EPAS1	ENSBTAG00000003711	-	-
-	11	28825190	C	*	0.086	-	-	-	-	-
rs480484538	11	28825196	C	A	0.092	intron_variant	EPAS1	ENSBTAG00000003711	-	-
rs480484538	11	28825196	C	A	0.092	intron_variant	EPAS1	ENSBTAG00000003711	-	-
rs109160748	11	28825680	G	A	0.798	downstream_gene_variant	EPAS1	ENSBTAG00000003711	-	-
rs109160748	11	28825680	G	A	0.798	3_prime_UTR_variant	EPAS1	ENSBTAG00000003711	-	-
rs383320328	11	28825682	C	T	0.103	3_prime_UTR_variant	EPAS1	ENSBTAG00000003711	-	-
rs383320328	11	28825682	C	T	0.103	downstream_gene_variant	EPAS1	ENSBTAG00000003711	-	-
rs109017655	11	28825697	C	T	0.099	3_prime_UTR_variant	EPAS1	ENSBTAG00000003711	-	-
rs109017655	11	28825697	C	T	0.099	downstream_gene_variant	EPAS1	ENSBTAG00000003711	-	-
-	11	28826165	T	*	*	downstream_gene_variant	EPAS1	ENSBTAG00000003711	-	-
-	11	28826165	T	*	*	3_prime_UTR_variant	EPAS1	ENSBTAG00000003711	-	-
rs377992384	11	28826368	G	*	0.285	3_prime_UTR_variant	EPAS1	ENSBTAG00000003711	-	-
rs377992384	11	28826368	G	*	0.285	downstream_gene_variant	EPAS1	ENSBTAG00000003711	-	-
rs109456351	11	28827102	G	A	0.124	3_prime_UTR_variant	EPAS1	ENSBTAG00000003711	-	-
rs109456351	11	28827102	G	A	0.124	downstream_gene_variant	EPAS1	ENSBTAG00000003711	-	-
rs381562011	11	28827116	G	A	0.081	3_prime_UTR_variant	EPAS1	ENSBTAG00000003711	-	-
rs381562011	11	28827116	G	A	0.081	downstream_gene_variant	EPAS1	ENSBTAG00000003711	-	-
rs384390144	11	28827153	C	T	0.063	downstream_gene_variant	EPAS1	ENSBTAG00000003711	-	-
rs384390144	11	28827153	C	T	0.063	3_prime_UTR_variant	EPAS1	ENSBTAG00000003711	-	-
rs43675117	11	28827255	G	A	0.807	downstream_gene_variant	EPAS1	ENSBTAG00000003711	-	-
rs43675117	11	28827255	G	A	0.807	3_prime_UTR_variant	EPAS1	ENSBTAG00000003711	-	-
rs43675116	11	28827330	A	G	0.891	downstream_gene_variant	EPAS1	ENSBTAG00000003711	-	-
rs43675116	11	28827330	A	G	0.891	3_prime_UTR_variant	EPAS1	ENSBTAG00000003711	-	-
rs43675115	11	28827824	G	A	0.17	3_prime_UTR_variant	EPAS1	ENSBTAG00000003711	-	-
rs43675115	11	28827824	G	A	0.17	downstream_gene_variant	EPAS1	ENSBTAG00000003711	-	-
rs43675114	11	28827935	C	T	0.193	downstream_gene_variant	EPAS1	ENSBTAG00000003711	-	-
rs43675114	11	28827935	C	T	0.193	3_prime_UTR_variant	EPAS1	ENSBTAG00000003711	-	-
rs384004178	11	28827947	T	G	0.11	downstream_gene_variant	EPAS1	ENSBTAG00000003711	-	-
rs384004178	11	28827947	T	G	0.11	3_prime_UTR_variant	EPAS1	ENSBTAG00000003711	-	-
rs385333028	11	28828714	G	A	0.091	downstream_gene_variant	EPAS1	ENSBTAG00000003711	-	-
rs385333028	11	28828714	G	A	0.091	downstream_gene_variant	EPAS1	ENSBTAG00000003711	-	-
rs209060534	11	28828809	G	A	0.088	downstream_gene_variant	EPAS1	ENSBTAG00000003711	-	-
rs209060534	11	28828809	G	A	0.088	downstream_gene_variant	EPAS1	ENSBTAG00000003711	-	-
rs109032045	11	28828869	G	A	0.127	downstream_gene_variant	EPAS1	ENSBTAG00000003711	-	-
rs109032045	11	28828869	G	A	0.127	downstream_gene_variant	EPAS1	ENSBTAG00000003711	-	-
-	11	28829696	T	*	*	downstream_gene_variant	EPAS1	ENSBTAG00000003711	-	-
-	11	28829696	T	*	*	downstream_gene_variant	EPAS1	ENSBTAG00000003711	-	-
-	11	28829697	T	*	*	downstream_gene_variant	EPAS1	ENSBTAG00000003711	-	-
-	11	28829697	T	*	*	downstream_gene_variant	EPAS1	ENSBTAG00000003711	-	-
-	11	28829698	T	*	*	downstream_gene_variant	EPAS1	ENSBTAG00000003711	-	-
-	11	28829698	T	*	*	downstream_gene_variant	EPAS1	ENSBTAG00000003711	-	-
-	11	28829699	T	*	*	downstream_gene_variant	EPAS1	ENSBTAG00000003711	-	-
-	11	28829699	T	*	*	downstream_gene_variant	EPAS1	ENSBTAG00000003711	-	-
rs210846292	11	28829855	C	G	0.134	downstream_gene_variant	EPAS1	ENSBTAG00000003711	-	-
rs210846292	11	28829855	C	G	0.134	downstream_gene_variant	EPAS1	ENSBTAG00000003711	-	-
rs43675113	11	28830089	G	A	0.8	downstream_gene_variant	EPAS1	ENSBTAG00000003711	-	-
rs43675113	11	28830089	G	A	0.8	downstream_gene_variant	EPAS1	ENSBTAG00000003711	-	-
rs43675112	11	28830129	T	A	0.571	downstream_gene_variant	EPAS1	ENSBTAG00000003711	-	-
rs43675112	11	28830129	T	A	0.571	downstream_gene_variant	EPAS1	ENSBTAG00000003711	-	-
rs210839684	11	28830153	G	T	0.232	downstream_gene_variant	EPAS1	ENSBTAG00000003711	-	-
rs210839684	11	28830153	G	T	0.232	downstream_gene_variant	EPAS1	ENSBTAG00000003711	-	-
rs383505299	11	28830184	A	G	0.183	downstream_gene_variant	EPAS1	ENSBTAG00000003711	-	-
rs383505299	11	28830184	A	G	0.183	downstream_gene_variant	EPAS1	ENSBTAG00000003711	-	-
rs43675111	11	28830330	C	T	0.794	downstream_gene_variant	EPAS1	ENSBTAG00000003711	-	-
rs43675111	11	28830330	C	T	0.794	downstream_gene_variant	EPAS1	ENSBTAG00000003711	-	-
rs109709914	11	28830580	G	C	0.778	downstream_gene_variant	EPAS1	ENSBTAG00000003711	-	-
rs109709914	11	28830580	G	C	0.778	downstream_gene_variant	EPAS1	ENSBTAG00000003711	-	-
-	11	28830596	NA	NA	NA	downstream_gene_variant	EPAS1	ENSBTAG00000003711	-	-
-	11	28830596	NA	NA	NA	downstream_gene_variant	EPAS1	ENSBTAG00000003711	-	-
rs209176791	11	28830674	C	T	0.126	downstream_gene_variant	EPAS1	ENSBTAG00000003711	-	-
-	11	28830700	NA	NA	NA	downstream_gene_variant	EPAS1	ENSBTAG00000003711	-	-
rs209957264	11	28830743	A	T	0.06	downstream_gene_variant	EPAS1	ENSBTAG00000003711	-	-
rs436026772	11	28830923	A	C	0.096	downstream_gene_variant	EPAS1	ENSBTAG00000003711	-	-
rs43675109	11	28831067	C	T	0.807	downstream_gene_variant	EPAS1	ENSBTAG00000003711	-	-
rs382948967	11	28831646	T	C	0.157	downstream_gene_variant	EPAS1	ENSBTAG00000003711	-	-
rs136616581	11	28832141	G	*	0.277	downstream_gene_variant	EPAS1	ENSBTAG00000003711	-	-
rs210617062	12	15467474	A	G	0.484	downstream_gene_variant	-	ENSBTAG00000044275	-	-
rs210617062	12	15467474	A	G	0.484	downstream_gene_variant	TPT1	ENSBTAG00000010156	-	-
rs383409468	12	15468818	C	T	0.127	downstream_gene_variant	-	ENSBTAG00000043243	-	-
rs383409468	12	15468818	C	T	0.127	downstream_gene_variant	TPT1	ENSBTAG00000010156	-	-
rs383409468	12	15468818	C	T	0.127	downstream_gene_variant	-	ENSBTAG00000044275	-	-
-	12	15469179	T	*	0.078	downstream_gene_variant	TPT1	ENSBTAG00000010156	-	-
-	12	15469179	T	*	0.078	downstream_gene_variant	-	ENSBTAG00000043243	-	-
-	12	15469179	T	*	0.078	downstream_gene_variant	-	ENSBTAG00000044275	-	-
-	12	15472137	NA	NA	NA	upstream_gene_variant	-	ENSBTAG00000044275	-	-
-	12	15472137	NA	NA	NA	downstream_gene_variant	TPT1	ENSBTAG00000010156	-	-
-	12	15472137	NA	NA	NA	downstream_gene_variant	-	ENSBTAG00000043243	-	-
rs378520809	12	15472574	C	T	0.123	upstream_gene_variant	-	ENSBTAG00000044275	-	-
rs378520809	12	15472574	C	T	0.123	non_coding_transcript_exon_variant	-	ENSBTAG00000043243	-	-
rs378520809	12	15472574	C	T	0.123	intron_variant	TPT1	ENSBTAG00000010156	-	-
rs208396056	12	15473377	G	A	0.363	intron_variant	TPT1	ENSBTAG00000010156	-	-
rs208396056	12	15473377	G	A	0.363	upstream_gene_variant	-	ENSBTAG00000044275	-	-
rs208396056	12	15473377	G	A	0.363	upstream_gene_variant	-	ENSBTAG00000043243	-	-
rs208072787	12	15474828	G	A	0.146	upstream_gene_variant	-	ENSBTAG00000044275	-	-
rs208072787	12	15474828	G	A	0.146	intron_variant	TPT1	ENSBTAG00000010156	-	-
rs208072787	12	15474828	G	A	0.146	upstream_gene_variant	-	ENSBTAG00000043243	-	-
rs208529444	12	15474935	A	G	0.094	upstream_gene_variant	-	ENSBTAG00000043243	-	-
rs208529444	12	15474935	A	G	0.094	upstream_gene_variant	-	ENSBTAG00000044275	-	-
rs208529444	12	15474935	A	G	0.094	intron_variant	TPT1	ENSBTAG00000010156	-	-
-	12	15476120	A	G	0.62	upstream_gene_variant	-	ENSBTAG00000044275	-	-
-	12	15476120	A	G	0.62	upstream_gene_variant	-	ENSBTAG00000043243	-	-
-	12	15476120	A	G	0.62	upstream_gene_variant	TPT1	ENSBTAG00000010156	-	-
rs385839974	12	15476416	G	A	0.175	upstream_gene_variant	-	ENSBTAG00000043243	-	-
rs385839974	12	15476416	G	A	0.175	upstream_gene_variant	-	ENSBTAG00000044275	-	-
rs385839974	12	15476416	G	A	0.175	upstream_gene_variant	TPT1	ENSBTAG00000010156	-	-
rs134761777	12	15476576	G	A	0.263	upstream_gene_variant	-	ENSBTAG00000043243	-	-
rs134761777	12	15476576	G	A	0.263	upstream_gene_variant	TPT1	ENSBTAG00000010156	-	-
rs208254399	12	15476808	T	A	0.153	upstream_gene_variant	TPT1	ENSBTAG00000010156	-	-
rs208254399	12	15476808	T	A	0.153	upstream_gene_variant	-	ENSBTAG00000043243	-	-
rs379742617	12	15476996	A	G	0.117	upstream_gene_variant	TPT1	ENSBTAG00000010156	-	-
rs379742617	12	15476996	A	G	0.117	upstream_gene_variant	-	ENSBTAG00000043243	-	-
rs209759833	12	15479279	A	G	0.343	upstream_gene_variant	TPT1	ENSBTAG00000010156	-	-
rs134515875	12	15479533	C	T	0.123	upstream_gene_variant	TPT1	ENSBTAG00000010156	-	-
rs137742201	12	15479534	A	G	0.83	upstream_gene_variant	TPT1	ENSBTAG00000010156	-	-
rs384802081	12	15479814	T	G	0.052	upstream_gene_variant	TPT1	ENSBTAG00000010156	-	-
rs211353245	12	15479909	T	C	0.643	upstream_gene_variant	TPT1	ENSBTAG00000010156	-	-
rs132784929	12	16202302	A	G	0.154	downstream_gene_variant	LCP1	ENSBTAG00000007079	-	-
rs136974035	12	16202321	T	C	0.086	downstream_gene_variant	LCP1	ENSBTAG00000007079	-	-
rs209463944	12	16202376	C	T	0.058	downstream_gene_variant	LCP1	ENSBTAG00000007079	-	-
rs135305926	12	16202598	C	G	0.161	downstream_gene_variant	LCP1	ENSBTAG00000007079	-	-
rs210887373	12	16202736	C	A	0.058	downstream_gene_variant	LCP1	ENSBTAG00000007079	-	-
rs136556195	12	16202847	T	A	0.595	downstream_gene_variant	LCP1	ENSBTAG00000007079	-	-
-	12	16203395	T	*	0.224	-	-	-	-	-
-	12	16203397	T	*	0.224	-	-	-	-	-
-	12	16203402	G	*	0.224	-	-	-	-	-
rs477537122	12	16204055	C	T	0.058	downstream_gene_variant	LCP1	ENSBTAG00000007079	-	-
rs719594307	12	16205911	T	C	0.098	downstream_gene_variant	LCP1	ENSBTAG00000007079	-	-
rs719594307	12	16205911	T	C	0.098	downstream_gene_variant	LCP1	ENSBTAG00000007079	-	-
rs719594307	12	16205911	T	C	0.098	downstream_gene_variant	LCP1	ENSBTAG00000007079	-	-
rs133003550	12	16206243	A	G	0.603	downstream_gene_variant	LCP1	ENSBTAG00000007079	-	-
rs133003550	12	16206243	A	G	0.603	downstream_gene_variant	LCP1	ENSBTAG00000007079	-	-
rs133003550	12	16206243	A	G	0.603	downstream_gene_variant	LCP1	ENSBTAG00000007079	-	-
rs381874485	12	16206893	C	T	0.12	downstream_gene_variant	LCP1	ENSBTAG00000007079	-	-
rs381874485	12	16206893	C	T	0.12	downstream_gene_variant	LCP1	ENSBTAG00000007079	-	-
rs381874485	12	16206893	C	T	0.12	downstream_gene_variant	LCP1	ENSBTAG00000007079	-	-
rs109747262	12	16206992	A	G	0.527	downstream_gene_variant	LCP1	ENSBTAG00000007079	-	-
rs109747262	12	16206992	A	G	0.527	downstream_gene_variant	LCP1	ENSBTAG00000007079	-	-
rs109747262	12	16206992	A	G	0.527	downstream_gene_variant	LCP1	ENSBTAG00000007079	-	-
rs136383507	12	16207217	T	C	0.352	downstream_gene_variant	LCP1	ENSBTAG00000007079	-	-
rs136383507	12	16207217	T	C	0.352	downstream_gene_variant	LCP1	ENSBTAG00000007079	-	-
rs136383507	12	16207217	T	C	0.352	downstream_gene_variant	LCP1	ENSBTAG00000007079	-	-
rs384405758	12	16207380	T	C	0.122	downstream_gene_variant	LCP1	ENSBTAG00000007079	-	-
rs384405758	12	16207380	T	C	0.122	downstream_gene_variant	LCP1	ENSBTAG00000007079	-	-
rs384405758	12	16207380	T	C	0.122	3_prime_UTR_variant	LCP1	ENSBTAG00000007079	-	-
rs382364582	12	16208135	C	T	0.122	downstream_gene_variant	LCP1	ENSBTAG00000007079	-	-
rs382364582	12	16208135	C	T	0.122	downstream_gene_variant	LCP1	ENSBTAG00000007079	-	-
rs382364582	12	16208135	C	T	0.122	3_prime_UTR_variant	LCP1	ENSBTAG00000007079	-	-
rs444162874	12	16208406	A	*	0.077	3_prime_UTR_variant	LCP1	ENSBTAG00000007079	-	-
rs444162874	12	16208406	A	*	0.077	downstream_gene_variant	LCP1	ENSBTAG00000007079	-	-
rs444162874	12	16208406	A	*	0.077	downstream_gene_variant	LCP1	ENSBTAG00000007079	-	-
rs386067194	12	16208782	C	*	0.148	downstream_gene_variant	LCP1	ENSBTAG00000007079	-	-
rs386067194	12	16208782	C	*	0.148	downstream_gene_variant	LCP1	ENSBTAG00000007079	-	-
rs386067194	12	16208782	C	*	0.148	3_prime_UTR_variant	LCP1	ENSBTAG00000007079	-	-
rs211159971	12	16208894	C	G	0.151	3_prime_UTR_variant	LCP1	ENSBTAG00000007079	-	-
rs211159971	12	16208894	C	G	0.151	downstream_gene_variant	LCP1	ENSBTAG00000007079	-	-
rs211159971	12	16208894	C	G	0.151	downstream_gene_variant	LCP1	ENSBTAG00000007079	-	-
rs208833821	12	16208963	T	C	0.111	downstream_gene_variant	LCP1	ENSBTAG00000007079	-	-
rs208833821	12	16208963	T	C	0.111	downstream_gene_variant	LCP1	ENSBTAG00000007079	-	-
rs208833821	12	16208963	T	C	0.111	3_prime_UTR_variant	LCP1	ENSBTAG00000007079	-	-
rs209873178	12	16209162	G	A	0.132	downstream_gene_variant	LCP1	ENSBTAG00000007079	-	-
rs209873178	12	16209162	G	A	0.132	3_prime_UTR_variant	LCP1	ENSBTAG00000007079	-	-
rs209873178	12	16209162	G	A	0.132	downstream_gene_variant	LCP1	ENSBTAG00000007079	-	-
rs211014689	12	16209166	C	G	0.132	downstream_gene_variant	LCP1	ENSBTAG00000007079	-	-
rs211014689	12	16209166	C	G	0.132	downstream_gene_variant	LCP1	ENSBTAG00000007079	-	-
rs211014689	12	16209166	C	G	0.132	3_prime_UTR_variant	LCP1	ENSBTAG00000007079	-	-
rs41257125	12	16209215	T	C	0.359	downstream_gene_variant	LCP1	ENSBTAG00000007079	-	-
rs41257125	12	16209215	T	C	0.359	3_prime_UTR_variant	LCP1	ENSBTAG00000007079	-	-
rs41257125	12	16209215	T	C	0.359	downstream_gene_variant	LCP1	ENSBTAG00000007079	-	-
rs207972247	12	16209475	G	A	0.112	intron_variant	LCP1	ENSBTAG00000007079	-	-
rs207972247	12	16209475	G	A	0.112	intron_variant	LCP1	ENSBTAG00000007079	-	-
rs207972247	12	16209475	G	A	0.112	intron_variant	LCP1	ENSBTAG00000007079	-	-
rs207635227	12	16209673	C	T	0.13	intron_variant	LCP1	ENSBTAG00000007079	-	-
rs207635227	12	16209673	C	T	0.13	intron_variant	LCP1	ENSBTAG00000007079	-	-
rs207635227	12	16209673	C	T	0.13	intron_variant	LCP1	ENSBTAG00000007079	-	-
rs209252745	12	16209811	G	A	0.134	intron_variant	LCP1	ENSBTAG00000007079	-	-
rs209252745	12	16209811	G	A	0.134	intron_variant	LCP1	ENSBTAG00000007079	-	-
rs209252745	12	16209811	G	A	0.134	intron_variant	LCP1	ENSBTAG00000007079	-	-
rs211295934	12	16209894	T	C	0.123	intron_variant	LCP1	ENSBTAG00000007079	-	-
rs211295934	12	16209894	T	C	0.123	intron_variant	LCP1	ENSBTAG00000007079	-	-
rs211295934	12	16209894	T	C	0.123	intron_variant	LCP1	ENSBTAG00000007079	-	-
rs134485699	12	16210085	A	*	0.139	intron_variant	LCP1	ENSBTAG00000007079	-	-
rs134485699	12	16210085	A	*	0.139	intron_variant	LCP1	ENSBTAG00000007079	-	-
rs134485699	12	16210085	A	*	0.139	intron_variant	LCP1	ENSBTAG00000007079	-	-
rs382591224	12	16210138	A	G	0.12	intron_variant	LCP1	ENSBTAG00000007079	-	-
rs382591224	12	16210138	A	G	0.12	intron_variant	LCP1	ENSBTAG00000007079	-	-
rs382591224	12	16210138	A	G	0.12	intron_variant	LCP1	ENSBTAG00000007079	-	-
rs385666360	12	16210292	A	G	0.139	intron_variant	LCP1	ENSBTAG00000007079	-	-
rs385666360	12	16210292	A	G	0.139	intron_variant	LCP1	ENSBTAG00000007079	-	-
rs385666360	12	16210292	A	G	0.139	intron_variant	LCP1	ENSBTAG00000007079	-	-
rs207597224	12	16210362	A	G	0.117	intron_variant	LCP1	ENSBTAG00000007079	-	-
rs207597224	12	16210362	A	G	0.117	intron_variant	LCP1	ENSBTAG00000007079	-	-
rs207597224	12	16210362	A	G	0.117	intron_variant	LCP1	ENSBTAG00000007079	-	-
rs209222890	12	16210470	C	A	0.164	intron_variant	LCP1	ENSBTAG00000007079	-	-
rs209222890	12	16210470	C	A	0.164	intron_variant	LCP1	ENSBTAG00000007079	-	-
rs209222890	12	16210470	C	A	0.164	intron_variant	LCP1	ENSBTAG00000007079	-	-
rs385441035	12	16210471	G	A	0.053	intron_variant	LCP1	ENSBTAG00000007079	-	-
rs385441035	12	16210471	G	A	0.053	intron_variant	LCP1	ENSBTAG00000007079	-	-
rs385441035	12	16210471	G	A	0.053	intron_variant	LCP1	ENSBTAG00000007079	-	-
rs379728888	12	16210525	C	T	0.16	intron_variant	LCP1	ENSBTAG00000007079	-	-
rs379728888	12	16210525	C	T	0.16	intron_variant	LCP1	ENSBTAG00000007079	-	-
rs379728888	12	16210525	C	T	0.16	intron_variant	LCP1	ENSBTAG00000007079	-	-
rs377982705	12	16211059	C	T	0.123	intron_variant	LCP1	ENSBTAG00000007079	-	-
rs377982705	12	16211059	C	T	0.123	intron_variant	LCP1	ENSBTAG00000007079	-	-
rs377982705	12	16211059	C	T	0.123	intron_variant	LCP1	ENSBTAG00000007079	-	-
rs109275405	12	16211301	A	C	0.414	intron_variant	LCP1	ENSBTAG00000007079	-	-
rs109275405	12	16211301	A	C	0.414	intron_variant	LCP1	ENSBTAG00000007079	-	-
rs109275405	12	16211301	A	C	0.414	intron_variant	LCP1	ENSBTAG00000007079	-	-
rs109863172	12	16211981	G	T	0.486	intron_variant	LCP1	ENSBTAG00000007079	-	-
rs109863172	12	16211981	G	T	0.486	intron_variant	LCP1	ENSBTAG00000007079	-	-
rs109863172	12	16211981	G	T	0.486	intron_variant	LCP1	ENSBTAG00000007079	-	-
rs133722658	12	16211987	C	T	0.487	intron_variant	LCP1	ENSBTAG00000007079	-	-
rs133722658	12	16211987	C	T	0.487	intron_variant	LCP1	ENSBTAG00000007079	-	-
rs133722658	12	16211987	C	T	0.487	intron_variant	LCP1	ENSBTAG00000007079	-	-
rs133366794	12	16212392	T	C	0.408	intron_variant	LCP1	ENSBTAG00000007079	-	-
rs133366794	12	16212392	T	C	0.408	intron_variant	LCP1	ENSBTAG00000007079	-	-
rs133366794	12	16212392	T	C	0.408	intron_variant	LCP1	ENSBTAG00000007079	-	-
rs133595303	12	16212443	A	G	0.44	intron_variant	LCP1	ENSBTAG00000007079	-	-
rs133595303	12	16212443	A	G	0.44	intron_variant	LCP1	ENSBTAG00000007079	-	-
rs133595303	12	16212443	A	G	0.44	intron_variant	LCP1	ENSBTAG00000007079	-	-
rs379019060	12	16212447	T	C	0.121	intron_variant	LCP1	ENSBTAG00000007079	-	-
rs379019060	12	16212447	T	C	0.121	intron_variant	LCP1	ENSBTAG00000007079	-	-
rs379019060	12	16212447	T	C	0.121	intron_variant	LCP1	ENSBTAG00000007079	-	-
rs456391309	12	16212554	G	A	0.402	intron_variant	LCP1	ENSBTAG00000007079	-	-
rs456391309	12	16212554	G	A	0.402	intron_variant	LCP1	ENSBTAG00000007079	-	-
rs456391309	12	16212554	G	A	0.402	intron_variant	LCP1	ENSBTAG00000007079	-	-
rs470097040	12	16212563	T	C	0.384	intron_variant	LCP1	ENSBTAG00000007079	-	-
rs470097040	12	16212563	T	C	0.384	intron_variant	LCP1	ENSBTAG00000007079	-	-
rs470097040	12	16212563	T	C	0.384	intron_variant	LCP1	ENSBTAG00000007079	-	-
rs799335819	12	16212621	G	A	0.191	intron_variant	LCP1	ENSBTAG00000007079	-	-
rs799335819	12	16212621	G	A	0.191	intron_variant	LCP1	ENSBTAG00000007079	-	-
rs799335819	12	16212621	G	A	0.191	intron_variant	LCP1	ENSBTAG00000007079	-	-
rs800698812	12	16212640	G	C	0.278	intron_variant	LCP1	ENSBTAG00000007079	-	-
rs800698812	12	16212640	G	C	0.278	intron_variant	LCP1	ENSBTAG00000007079	-	-
rs800698812	12	16212640	G	C	0.278	intron_variant	LCP1	ENSBTAG00000007079	-	-
rs797520932	12	16212653	A	G	0.171	intron_variant	LCP1	ENSBTAG00000007079	-	-
rs797520932	12	16212653	A	G	0.171	intron_variant	LCP1	ENSBTAG00000007079	-	-
rs797520932	12	16212653	A	G	0.171	intron_variant	LCP1	ENSBTAG00000007079	-	-
rs381967404	12	16212689	C	G	0.166	intron_variant	LCP1	ENSBTAG00000007079	-	-
rs381967404	12	16212689	C	G	0.166	intron_variant	LCP1	ENSBTAG00000007079	-	-
rs381967404	12	16212689	C	G	0.166	intron_variant	LCP1	ENSBTAG00000007079	-	-
-	12	16212833	C	*	*	intron_variant	LCP1	ENSBTAG00000007079	-	-
-	12	16212833	C	*	*	intron_variant	LCP1	ENSBTAG00000007079	-	-
-	12	16212833	C	*	*	intron_variant	LCP1	ENSBTAG00000007079	-	-
-	12	16212840	T	*	*	intron_variant	LCP1	ENSBTAG00000007079	-	-
-	12	16212840	T	*	*	intron_variant	LCP1	ENSBTAG00000007079	-	-
-	12	16212840	T	*	*	intron_variant	LCP1	ENSBTAG00000007079	-	-
-	12	16212847	C	*	*	intron_variant	LCP1	ENSBTAG00000007079	-	-
-	12	16212847	C	*	*	intron_variant	LCP1	ENSBTAG00000007079	-	-
-	12	16212847	C	*	*	intron_variant	LCP1	ENSBTAG00000007079	-	-
-	12	16212863	C	*	*	intron_variant	LCP1	ENSBTAG00000007079	-	-
-	12	16212863	C	*	*	intron_variant	LCP1	ENSBTAG00000007079	-	-
-	12	16212863	C	*	*	intron_variant	LCP1	ENSBTAG00000007079	-	-
-	12	16212875	C	*	*	intron_variant	LCP1	ENSBTAG00000007079	-	-
-	12	16212875	C	*	*	intron_variant	LCP1	ENSBTAG00000007079	-	-
-	12	16212875	C	*	*	intron_variant	LCP1	ENSBTAG00000007079	-	-
-	12	16212876	T	*	*	intron_variant	LCP1	ENSBTAG00000007079	-	-
-	12	16212876	T	*	*	intron_variant	LCP1	ENSBTAG00000007079	-	-
-	12	16212876	T	*	*	intron_variant	LCP1	ENSBTAG00000007079	-	-
rs876136138	12	16213056	T	G	0.166	intron_variant	LCP1	ENSBTAG00000007079	-	-
rs876136138	12	16213056	T	G	0.166	intron_variant	LCP1	ENSBTAG00000007079	-	-
rs876136138	12	16213056	T	G	0.166	intron_variant	LCP1	ENSBTAG00000007079	-	-
rs876487908	12	16213057	A	G	0.167	intron_variant	LCP1	ENSBTAG00000007079	-	-
rs876487908	12	16213057	A	G	0.167	intron_variant	LCP1	ENSBTAG00000007079	-	-
rs876487908	12	16213057	A	G	0.167	intron_variant	LCP1	ENSBTAG00000007079	-	-
rs876655576	12	16213088	T	A	0.135	intron_variant	LCP1	ENSBTAG00000007079	-	-
rs876655576	12	16213088	T	A	0.135	intron_variant	LCP1	ENSBTAG00000007079	-	-
rs876655576	12	16213088	T	A	0.135	intron_variant	LCP1	ENSBTAG00000007079	-	-
rs876367511	12	16213116	C	T	0.259	intron_variant	LCP1	ENSBTAG00000007079	-	-
rs876367511	12	16213116	C	T	0.259	intron_variant	LCP1	ENSBTAG00000007079	-	-
rs876367511	12	16213116	C	T	0.259	intron_variant	LCP1	ENSBTAG00000007079	-	-
rs379320698	12	16213121	T	C	0.309	intron_variant	LCP1	ENSBTAG00000007079	-	-
rs379320698	12	16213121	T	C	0.309	intron_variant	LCP1	ENSBTAG00000007079	-	-
rs379320698	12	16213121	T	C	0.309	intron_variant	LCP1	ENSBTAG00000007079	-	-
-	12	16213138	A	C	0.051	intron_variant	LCP1	ENSBTAG00000007079	-	-
-	12	16213138	A	C	0.051	intron_variant	LCP1	ENSBTAG00000007079	-	-
-	12	16213138	A	C	0.051	intron_variant	LCP1	ENSBTAG00000007079	-	-
rs133702384	12	16213145	C	T	0.389	intron_variant	LCP1	ENSBTAG00000007079	-	-
rs133702384	12	16213145	C	T	0.389	intron_variant	LCP1	ENSBTAG00000007079	-	-
rs133702384	12	16213145	C	T	0.389	intron_variant	LCP1	ENSBTAG00000007079	-	-
rs136123819	12	16213175	A	G	0.342	intron_variant	LCP1	ENSBTAG00000007079	-	-
rs136123819	12	16213175	A	G	0.342	intron_variant	LCP1	ENSBTAG00000007079	-	-
rs136123819	12	16213175	A	G	0.342	intron_variant	LCP1	ENSBTAG00000007079	-	-
-	12	16213276	A	G	0.218	intron_variant	LCP1	ENSBTAG00000007079	-	-
-	12	16213276	A	G	0.218	intron_variant	LCP1	ENSBTAG00000007079	-	-
-	12	16213276	A	G	0.218	intron_variant	LCP1	ENSBTAG00000007079	-	-
rs379245572	12	16213397	G	T	0.472	intron_variant	LCP1	ENSBTAG00000007079	-	-
rs379245572	12	16213397	G	T	0.472	intron_variant	LCP1	ENSBTAG00000007079	-	-
rs379245572	12	16213397	G	T	0.472	intron_variant	LCP1	ENSBTAG00000007079	-	-
rs382074300	12	16213502	T	C	0.274	intron_variant	LCP1	ENSBTAG00000007079	-	-
rs382074300	12	16213502	T	C	0.274	intron_variant	LCP1	ENSBTAG00000007079	-	-
rs382074300	12	16213502	T	C	0.274	intron_variant	LCP1	ENSBTAG00000007079	-	-
rs799253985	12	16213570	G	A	0.238	intron_variant	LCP1	ENSBTAG00000007079	-	-
rs799253985	12	16213570	G	A	0.238	intron_variant	LCP1	ENSBTAG00000007079	-	-
rs799253985	12	16213570	G	A	0.238	intron_variant	LCP1	ENSBTAG00000007079	-	-
rs797721897	12	16213618	C	G	0.296	intron_variant	LCP1	ENSBTAG00000007079	-	-
rs797721897	12	16213618	C	G	0.296	intron_variant	LCP1	ENSBTAG00000007079	-	-
rs797721897	12	16213618	C	G	0.296	intron_variant	LCP1	ENSBTAG00000007079	-	-
rs136288426	12	16213678	A	G	0.412	intron_variant	LCP1	ENSBTAG00000007079	-	-
rs136288426	12	16213678	A	G	0.412	intron_variant	LCP1	ENSBTAG00000007079	-	-
rs136288426	12	16213678	A	G	0.412	intron_variant	LCP1	ENSBTAG00000007079	-	-
rs136750411	12	16213700	A	G	0.385	intron_variant	LCP1	ENSBTAG00000007079	-	-
rs136750411	12	16213700	A	G	0.385	intron_variant	LCP1	ENSBTAG00000007079	-	-
rs136750411	12	16213700	A	G	0.385	intron_variant	LCP1	ENSBTAG00000007079	-	-
rs134645408	12	16213718	C	T	0.294	intron_variant	LCP1	ENSBTAG00000007079	-	-
rs134645408	12	16213718	C	T	0.294	intron_variant	LCP1	ENSBTAG00000007079	-	-
rs134645408	12	16213718	C	T	0.294	intron_variant	LCP1	ENSBTAG00000007079	-	-
rs386100908	12	16213738	T	C	0.362	intron_variant	LCP1	ENSBTAG00000007079	-	-
rs386100908	12	16213738	T	C	0.362	intron_variant	LCP1	ENSBTAG00000007079	-	-
rs386100908	12	16213738	T	C	0.362	intron_variant	LCP1	ENSBTAG00000007079	-	-
rs380665533	12	16213900	C	T	0.085	intron_variant	LCP1	ENSBTAG00000007079	-	-
rs380665533	12	16213900	C	T	0.085	intron_variant	LCP1	ENSBTAG00000007079	-	-
rs380665533	12	16213900	C	T	0.085	intron_variant	LCP1	ENSBTAG00000007079	-	-
rs136032362	12	16213949	G	A	0.387	intron_variant	LCP1	ENSBTAG00000007079	-	-
rs136032362	12	16213949	G	A	0.387	intron_variant	LCP1	ENSBTAG00000007079	-	-
rs136032362	12	16213949	G	A	0.387	intron_variant	LCP1	ENSBTAG00000007079	-	-
rs133779877	12	16214005	G	A	0.418	intron_variant	LCP1	ENSBTAG00000007079	-	-
rs133779877	12	16214005	G	A	0.418	intron_variant	LCP1	ENSBTAG00000007079	-	-
rs133779877	12	16214005	G	A	0.418	intron_variant	LCP1	ENSBTAG00000007079	-	-
-	12	16214251	A	*	*	intron_variant	LCP1	ENSBTAG00000007079	-	-
-	12	16214251	A	*	*	intron_variant	LCP1	ENSBTAG00000007079	-	-
-	12	16214251	A	*	*	intron_variant	LCP1	ENSBTAG00000007079	-	-
rs133716538	12	16214432	G	C	0.443	intron_variant	LCP1	ENSBTAG00000007079	-	-
rs133716538	12	16214432	G	C	0.443	intron_variant	LCP1	ENSBTAG00000007079	-	-
rs133716538	12	16214432	G	C	0.443	intron_variant	LCP1	ENSBTAG00000007079	-	-
rs377802101	12	16214504	T	C	0.147	intron_variant	LCP1	ENSBTAG00000007079	-	-
rs377802101	12	16214504	T	C	0.147	intron_variant	LCP1	ENSBTAG00000007079	-	-
rs377802101	12	16214504	T	C	0.147	intron_variant	LCP1	ENSBTAG00000007079	-	-
rs211393857	12	16215709	T	C	0.166	intron_variant	LCP1	ENSBTAG00000007079	-	-
rs211393857	12	16215709	T	C	0.166	intron_variant	LCP1	ENSBTAG00000007079	-	-
rs211393857	12	16215709	T	C	0.166	intron_variant	LCP1	ENSBTAG00000007079	-	-
rs380971734	12	16215804	C	T	0.323	intron_variant	LCP1	ENSBTAG00000007079	-	-
rs380971734	12	16215804	C	T	0.323	intron_variant	LCP1	ENSBTAG00000007079	-	-
rs380971734	12	16215804	C	T	0.323	intron_variant	LCP1	ENSBTAG00000007079	-	-
rs384297807	12	16215908	A	G	0.118	intron_variant	LCP1	ENSBTAG00000007079	-	-
rs384297807	12	16215908	A	G	0.118	intron_variant	LCP1	ENSBTAG00000007079	-	-
rs384297807	12	16215908	A	G	0.118	intron_variant	LCP1	ENSBTAG00000007079	-	-
rs385811817	12	16215944	A	G	0.165	intron_variant	LCP1	ENSBTAG00000007079	-	-
rs385811817	12	16215944	A	G	0.165	intron_variant	LCP1	ENSBTAG00000007079	-	-
rs385811817	12	16215944	A	G	0.165	intron_variant	LCP1	ENSBTAG00000007079	-	-
rs377997772	12	16216300	T	A	0.061	intron_variant	LCP1	ENSBTAG00000007079	-	-
rs377997772	12	16216300	T	A	0.061	intron_variant	LCP1	ENSBTAG00000007079	-	-
rs377997772	12	16216300	T	A	0.061	intron_variant	LCP1	ENSBTAG00000007079	-	-
rs41631634	12	16216599	C	T	0.054	intron_variant	LCP1	ENSBTAG00000007079	-	-
rs41631634	12	16216599	C	T	0.054	intron_variant	LCP1	ENSBTAG00000007079	-	-
rs41631634	12	16216599	C	T	0.054	intron_variant	LCP1	ENSBTAG00000007079	-	-
rs211003740	12	16216609	G	A	0.071	intron_variant	LCP1	ENSBTAG00000007079	-	-
rs211003740	12	16216609	G	A	0.071	intron_variant	LCP1	ENSBTAG00000007079	-	-
rs211003740	12	16216609	G	A	0.071	intron_variant	LCP1	ENSBTAG00000007079	-	-
rs41631635	12	16216957	C	G	0.05	intron_variant	LCP1	ENSBTAG00000007079	-	-
rs41631635	12	16216957	C	G	0.05	intron_variant	LCP1	ENSBTAG00000007079	-	-
rs41631635	12	16216957	C	G	0.05	intron_variant	LCP1	ENSBTAG00000007079	-	-
rs110723613	12	16217192	T	C	0.324	intron_variant	LCP1	ENSBTAG00000007079	-	-
rs110723613	12	16217192	T	C	0.324	intron_variant	LCP1	ENSBTAG00000007079	-	-
rs110723613	12	16217192	T	C	0.324	intron_variant	LCP1	ENSBTAG00000007079	-	-
rs210646481	12	16217463	A	G	0.152	intron_variant	LCP1	ENSBTAG00000007079	-	-
rs210646481	12	16217463	A	G	0.152	intron_variant	LCP1	ENSBTAG00000007079	-	-
rs210646481	12	16217463	A	G	0.152	intron_variant	LCP1	ENSBTAG00000007079	-	-
rs385632784	12	16217479	G	T	0.155	intron_variant	LCP1	ENSBTAG00000007079	-	-
rs385632784	12	16217479	G	T	0.155	intron_variant	LCP1	ENSBTAG00000007079	-	-
rs385632784	12	16217479	G	T	0.155	intron_variant	LCP1	ENSBTAG00000007079	-	-
rs207838578	12	16217584	T	G	0.112	intron_variant	LCP1	ENSBTAG00000007079	-	-
rs207838578	12	16217584	T	G	0.112	intron_variant	LCP1	ENSBTAG00000007079	-	-
rs207838578	12	16217584	T	G	0.112	intron_variant	LCP1	ENSBTAG00000007079	-	-
rs209901812	12	16218106	T	C	0.156	intron_variant	LCP1	ENSBTAG00000007079	-	-
rs209901812	12	16218106	T	C	0.156	intron_variant	LCP1	ENSBTAG00000007079	-	-
rs209901812	12	16218106	T	C	0.156	intron_variant	LCP1	ENSBTAG00000007079	-	-
rs110982003	12	16218141	A	G	0.316	intron_variant	LCP1	ENSBTAG00000007079	-	-
rs110982003	12	16218141	A	G	0.316	intron_variant	LCP1	ENSBTAG00000007079	-	-
rs110982003	12	16218141	A	G	0.316	intron_variant	LCP1	ENSBTAG00000007079	-	-
rs137059309	12	16218160	G	A	0.528	intron_variant	LCP1	ENSBTAG00000007079	-	-
rs137059309	12	16218160	G	A	0.528	intron_variant	LCP1	ENSBTAG00000007079	-	-
rs137059309	12	16218160	G	A	0.528	intron_variant	LCP1	ENSBTAG00000007079	-	-
-	12	16218289	NA	NA	NA	intron_variant	LCP1	ENSBTAG00000007079	-	-
-	12	16218289	NA	NA	NA	intron_variant	LCP1	ENSBTAG00000007079	-	-
-	12	16218289	NA	NA	NA	intron_variant	LCP1	ENSBTAG00000007079	-	-
rs517014480	12	16218293	A	*	0.142	intron_variant	LCP1	ENSBTAG00000007079	-	-
rs517014480	12	16218293	A	*	0.142	intron_variant	LCP1	ENSBTAG00000007079	-	-
rs517014480	12	16218293	A	*	0.142	intron_variant	LCP1	ENSBTAG00000007079	-	-
rs378690941	12	16218448	C	T	0.151	intron_variant	LCP1	ENSBTAG00000007079	-	-
rs378690941	12	16218448	C	T	0.151	intron_variant	LCP1	ENSBTAG00000007079	-	-
rs378690941	12	16218448	C	T	0.151	intron_variant	LCP1	ENSBTAG00000007079	-	-
rs211016243	12	16218466	G	A	0.111	intron_variant	LCP1	ENSBTAG00000007079	-	-
rs211016243	12	16218466	G	A	0.111	intron_variant	LCP1	ENSBTAG00000007079	-	-
rs211016243	12	16218466	G	A	0.111	intron_variant	LCP1	ENSBTAG00000007079	-	-
rs378587336	12	16218574	A	G	0.12	intron_variant	LCP1	ENSBTAG00000007079	-	-
rs378587336	12	16218574	A	G	0.12	intron_variant	LCP1	ENSBTAG00000007079	-	-
rs378587336	12	16218574	A	G	0.12	intron_variant	LCP1	ENSBTAG00000007079	-	-
rs384735094	12	16218681	G	T	0.153	intron_variant	LCP1	ENSBTAG00000007079	-	-
rs384735094	12	16218681	G	T	0.153	intron_variant	LCP1	ENSBTAG00000007079	-	-
rs384735094	12	16218681	G	T	0.153	intron_variant	LCP1	ENSBTAG00000007079	-	-
-	12	16219127	C	*	*	intron_variant	LCP1	ENSBTAG00000007079	-	-
-	12	16219127	C	*	*	intron_variant	LCP1	ENSBTAG00000007079	-	-
-	12	16219127	C	*	*	intron_variant	LCP1	ENSBTAG00000007079	-	-
-	12	16219522	C	*	*	intron_variant	LCP1	ENSBTAG00000007079	-	-
-	12	16219522	C	*	*	intron_variant	LCP1	ENSBTAG00000007079	-	-
-	12	16219522	C	*	*	intron_variant	LCP1	ENSBTAG00000007079	-	-
rs136581542	12	16219616	G	A	0.345	intron_variant	LCP1	ENSBTAG00000007079	-	-
rs136581542	12	16219616	G	A	0.345	intron_variant	LCP1	ENSBTAG00000007079	-	-
rs136581542	12	16219616	G	A	0.345	intron_variant	LCP1	ENSBTAG00000007079	-	-
rs382068666	12	16219656	G	T	0.229	intron_variant	LCP1	ENSBTAG00000007079	-	-
rs382068666	12	16219656	G	T	0.229	intron_variant	LCP1	ENSBTAG00000007079	-	-
rs382068666	12	16219656	G	T	0.229	intron_variant	LCP1	ENSBTAG00000007079	-	-
rs109150216	12	16219681	G	A	0.372	intron_variant	LCP1	ENSBTAG00000007079	-	-
rs109150216	12	16219681	G	A	0.372	intron_variant	LCP1	ENSBTAG00000007079	-	-
rs109150216	12	16219681	G	A	0.372	intron_variant	LCP1	ENSBTAG00000007079	-	-
rs137632343	12	16219865	T	C	0.076	intron_variant	LCP1	ENSBTAG00000007079	-	-
rs137632343	12	16219865	T	C	0.076	intron_variant	LCP1	ENSBTAG00000007079	-	-
rs137632343	12	16219865	T	C	0.076	intron_variant	LCP1	ENSBTAG00000007079	-	-
rs382672249	12	16219899	G	A	0.122	intron_variant	LCP1	ENSBTAG00000007079	-	-
rs382672249	12	16219899	G	A	0.122	intron_variant	LCP1	ENSBTAG00000007079	-	-
rs382672249	12	16219899	G	A	0.122	intron_variant	LCP1	ENSBTAG00000007079	-	-
rs109101334	12	16219913	T	C	0.49	intron_variant	LCP1	ENSBTAG00000007079	-	-
rs109101334	12	16219913	T	C	0.49	intron_variant	LCP1	ENSBTAG00000007079	-	-
rs109101334	12	16219913	T	C	0.49	intron_variant	LCP1	ENSBTAG00000007079	-	-
rs137332179	12	16220027	G	C	0.166	intron_variant	LCP1	ENSBTAG00000007079	-	-
rs137332179	12	16220027	G	C	0.166	intron_variant	LCP1	ENSBTAG00000007079	-	-
rs137332179	12	16220027	G	C	0.166	intron_variant	LCP1	ENSBTAG00000007079	-	-
rs209800303	12	16220321	C	T	0.197	intron_variant	LCP1	ENSBTAG00000007079	-	-
rs209800303	12	16220321	C	T	0.197	intron_variant	LCP1	ENSBTAG00000007079	-	-
rs209800303	12	16220321	C	T	0.197	intron_variant	LCP1	ENSBTAG00000007079	-	-
rs211038621	12	16220394	T	C	0.27	intron_variant	LCP1	ENSBTAG00000007079	-	-
rs211038621	12	16220394	T	C	0.27	intron_variant	LCP1	ENSBTAG00000007079	-	-
rs211038621	12	16220394	T	C	0.27	intron_variant	LCP1	ENSBTAG00000007079	-	-
rs208185310	12	16220405	C	T	0.193	intron_variant	LCP1	ENSBTAG00000007079	-	-
rs208185310	12	16220405	C	T	0.193	intron_variant	LCP1	ENSBTAG00000007079	-	-
rs208185310	12	16220405	C	T	0.193	intron_variant	LCP1	ENSBTAG00000007079	-	-
rs109014589	12	16220418	T	C	0.27	intron_variant	LCP1	ENSBTAG00000007079	-	-
rs109014589	12	16220418	T	C	0.27	intron_variant	LCP1	ENSBTAG00000007079	-	-
rs109014589	12	16220418	T	C	0.27	intron_variant	LCP1	ENSBTAG00000007079	-	-
rs211398993	12	16220433	C	G	0.274	intron_variant	LCP1	ENSBTAG00000007079	-	-
rs211398993	12	16220433	C	G	0.274	intron_variant	LCP1	ENSBTAG00000007079	-	-
rs211398993	12	16220433	C	G	0.274	intron_variant	LCP1	ENSBTAG00000007079	-	-
rs135364072	12	16220702	C	A	0.051	intron_variant	LCP1	ENSBTAG00000007079	-	-
rs135364072	12	16220702	C	A	0.051	intron_variant	LCP1	ENSBTAG00000007079	-	-
rs135364072	12	16220702	C	A	0.051	intron_variant	LCP1	ENSBTAG00000007079	-	-
rs133166229	12	16220721	A	C	0.05	intron_variant	LCP1	ENSBTAG00000007079	-	-
rs133166229	12	16220721	A	C	0.05	intron_variant	LCP1	ENSBTAG00000007079	-	-
rs133166229	12	16220721	A	C	0.05	intron_variant	LCP1	ENSBTAG00000007079	-	-
rs134680635	12	16220899	T	A	0.145	intron_variant	LCP1	ENSBTAG00000007079	-	-
rs134680635	12	16220899	T	A	0.145	intron_variant	LCP1	ENSBTAG00000007079	-	-
rs134680635	12	16220899	T	A	0.145	intron_variant	LCP1	ENSBTAG00000007079	-	-
rs136147208	12	16220930	A	G	0.142	intron_variant	LCP1	ENSBTAG00000007079	-	-
rs136147208	12	16220930	A	G	0.142	intron_variant	LCP1	ENSBTAG00000007079	-	-
rs136147208	12	16220930	A	G	0.142	intron_variant	LCP1	ENSBTAG00000007079	-	-
rs384891258	12	16220989	G	A	0.167	intron_variant	LCP1	ENSBTAG00000007079	-	-
rs384891258	12	16220989	G	A	0.167	intron_variant	LCP1	ENSBTAG00000007079	-	-
rs384891258	12	16220989	G	A	0.167	intron_variant	LCP1	ENSBTAG00000007079	-	-
rs136911141	12	16221007	T	G	0.302	intron_variant	LCP1	ENSBTAG00000007079	-	-
rs136911141	12	16221007	T	G	0.302	intron_variant	LCP1	ENSBTAG00000007079	-	-
rs136911141	12	16221007	T	G	0.302	intron_variant	LCP1	ENSBTAG00000007079	-	-
rs134635657	12	16221022	T	G	0.153	intron_variant	LCP1	ENSBTAG00000007079	-	-
rs134635657	12	16221022	T	G	0.153	intron_variant	LCP1	ENSBTAG00000007079	-	-
rs134635657	12	16221022	T	G	0.153	intron_variant	LCP1	ENSBTAG00000007079	-	-
rs137798464	12	16221101	G	T	0.361	intron_variant	LCP1	ENSBTAG00000007079	-	-
rs137798464	12	16221101	G	T	0.361	intron_variant	LCP1	ENSBTAG00000007079	-	-
rs137798464	12	16221101	G	T	0.361	intron_variant	LCP1	ENSBTAG00000007079	-	-
rs133845089	12	16221104	A	G	0.251	intron_variant	LCP1	ENSBTAG00000007079	-	-
rs133845089	12	16221104	A	G	0.251	intron_variant	LCP1	ENSBTAG00000007079	-	-
rs133845089	12	16221104	A	G	0.251	intron_variant	LCP1	ENSBTAG00000007079	-	-
rs440410329	12	16221109	G	C	0.188	intron_variant	LCP1	ENSBTAG00000007079	-	-
rs440410329	12	16221109	G	C	0.188	intron_variant	LCP1	ENSBTAG00000007079	-	-
rs440410329	12	16221109	G	C	0.188	intron_variant	LCP1	ENSBTAG00000007079	-	-
rs460566637	12	16221117	A	C	0.267	intron_variant	LCP1	ENSBTAG00000007079	-	-
rs460566637	12	16221117	A	C	0.267	intron_variant	LCP1	ENSBTAG00000007079	-	-
rs460566637	12	16221117	A	C	0.267	intron_variant	LCP1	ENSBTAG00000007079	-	-
rs109721018	12	16221148	A	G	0.329	intron_variant	LCP1	ENSBTAG00000007079	-	-
rs109721018	12	16221148	A	G	0.329	intron_variant	LCP1	ENSBTAG00000007079	-	-
rs109721018	12	16221148	A	G	0.329	intron_variant	LCP1	ENSBTAG00000007079	-	-
rs132645274	12	16221160	A	T	0.069	intron_variant	LCP1	ENSBTAG00000007079	-	-
rs132645274	12	16221160	A	T	0.069	intron_variant	LCP1	ENSBTAG00000007079	-	-
rs132645274	12	16221160	A	T	0.069	intron_variant	LCP1	ENSBTAG00000007079	-	-
rs134937864	12	16221281	G	*	0.219	intron_variant	LCP1	ENSBTAG00000007079	-	-
rs134937864	12	16221281	G	*	0.219	intron_variant	LCP1	ENSBTAG00000007079	-	-
rs134937864	12	16221281	G	*	0.219	intron_variant	LCP1	ENSBTAG00000007079	-	-
rs134035382	12	16221365	A	G	0.139	intron_variant	LCP1	ENSBTAG00000007079	-	-
rs134035382	12	16221365	A	G	0.139	intron_variant	LCP1	ENSBTAG00000007079	-	-
rs134035382	12	16221365	A	G	0.139	intron_variant	LCP1	ENSBTAG00000007079	-	-
rs135904480	12	16221386	G	C	0.113	intron_variant	LCP1	ENSBTAG00000007079	-	-
rs135904480	12	16221386	G	C	0.113	intron_variant	LCP1	ENSBTAG00000007079	-	-
rs135904480	12	16221386	G	C	0.113	intron_variant	LCP1	ENSBTAG00000007079	-	-
rs466442150	12	16221503	G	A	0.138	intron_variant	LCP1	ENSBTAG00000007079	-	-
rs466442150	12	16221503	G	A	0.138	intron_variant	LCP1	ENSBTAG00000007079	-	-
rs466442150	12	16221503	G	A	0.138	intron_variant	LCP1	ENSBTAG00000007079	-	-
rs432047651	12	16221523	A	*	0.138	intron_variant	LCP1	ENSBTAG00000007079	-	-
rs432047651	12	16221523	A	*	0.138	intron_variant	LCP1	ENSBTAG00000007079	-	-
rs432047651	12	16221523	A	*	0.138	intron_variant	LCP1	ENSBTAG00000007079	-	-
rs137062502	12	16221752	A	C	0.162	intron_variant	LCP1	ENSBTAG00000007079	-	-
rs137062502	12	16221752	A	C	0.162	intron_variant	LCP1	ENSBTAG00000007079	-	-
rs137062502	12	16221752	A	C	0.162	intron_variant	LCP1	ENSBTAG00000007079	-	-
rs136607963	12	16221834	C	A	0.157	intron_variant	LCP1	ENSBTAG00000007079	-	-
rs136607963	12	16221834	C	A	0.157	intron_variant	LCP1	ENSBTAG00000007079	-	-
rs136607963	12	16221834	C	A	0.157	intron_variant	LCP1	ENSBTAG00000007079	-	-
rs134234929	12	16221930	A	G	0.118	intron_variant	LCP1	ENSBTAG00000007079	-	-
rs134234929	12	16221930	A	G	0.118	intron_variant	LCP1	ENSBTAG00000007079	-	-
rs134234929	12	16221930	A	G	0.118	intron_variant	LCP1	ENSBTAG00000007079	-	-
rs135623171	12	16221988	A	T	0.115	intron_variant	LCP1	ENSBTAG00000007079	-	-
rs135623171	12	16221988	A	T	0.115	intron_variant	LCP1	ENSBTAG00000007079	-	-
rs135623171	12	16221988	A	T	0.115	intron_variant	LCP1	ENSBTAG00000007079	-	-
rs520850225	12	16222326	A	G	0.081	intron_variant	LCP1	ENSBTAG00000007079	-	-
rs520850225	12	16222326	A	G	0.081	intron_variant	LCP1	ENSBTAG00000007079	-	-
rs520850225	12	16222326	A	G	0.081	intron_variant	LCP1	ENSBTAG00000007079	-	-
rs208619778	12	16222330	C	G	0.204	intron_variant	LCP1	ENSBTAG00000007079	-	-
rs208619778	12	16222330	C	G	0.204	intron_variant	LCP1	ENSBTAG00000007079	-	-
rs208619778	12	16222330	C	G	0.204	intron_variant	LCP1	ENSBTAG00000007079	-	-
rs210765449	12	16222363	T	C	0.208	intron_variant	LCP1	ENSBTAG00000007079	-	-
rs210765449	12	16222363	T	C	0.208	intron_variant	LCP1	ENSBTAG00000007079	-	-
rs210765449	12	16222363	T	C	0.208	intron_variant	LCP1	ENSBTAG00000007079	-	-
rs468927145	12	16222376	A	G	0.081	intron_variant	LCP1	ENSBTAG00000007079	-	-
rs468927145	12	16222376	A	G	0.081	intron_variant	LCP1	ENSBTAG00000007079	-	-
rs468927145	12	16222376	A	G	0.081	intron_variant	LCP1	ENSBTAG00000007079	-	-
rs137339761	12	16222464	T	C	0.115	intron_variant	LCP1	ENSBTAG00000007079	-	-
rs137339761	12	16222464	T	C	0.115	intron_variant	LCP1	ENSBTAG00000007079	-	-
rs137339761	12	16222464	T	C	0.115	intron_variant	LCP1	ENSBTAG00000007079	-	-
rs136921503	12	16222502	A	G	0.118	intron_variant	LCP1	ENSBTAG00000007079	-	-
rs136921503	12	16222502	A	G	0.118	intron_variant	LCP1	ENSBTAG00000007079	-	-
rs136921503	12	16222502	A	G	0.118	intron_variant	LCP1	ENSBTAG00000007079	-	-
rs479290558	12	16222626	C	T	0.053	intron_variant	LCP1	ENSBTAG00000007079	-	-
rs479290558	12	16222626	C	T	0.053	intron_variant	LCP1	ENSBTAG00000007079	-	-
rs479290558	12	16222626	C	T	0.053	intron_variant	LCP1	ENSBTAG00000007079	-	-
rs208339538	12	16222817	G	A	0.252	intron_variant	LCP1	ENSBTAG00000007079	-	-
rs208339538	12	16222817	G	A	0.252	intron_variant	LCP1	ENSBTAG00000007079	-	-
rs208339538	12	16222817	G	A	0.252	intron_variant	LCP1	ENSBTAG00000007079	-	-
rs136598201	12	16222882	G	C	0.229	intron_variant	LCP1	ENSBTAG00000007079	-	-
rs136598201	12	16222882	G	C	0.229	intron_variant	LCP1	ENSBTAG00000007079	-	-
rs136598201	12	16222882	G	C	0.229	intron_variant	LCP1	ENSBTAG00000007079	-	-
rs133849339	12	16222939	T	C	0.252	intron_variant	LCP1	ENSBTAG00000007079	-	-
rs133849339	12	16222939	T	C	0.252	intron_variant	LCP1	ENSBTAG00000007079	-	-
rs133849339	12	16222939	T	C	0.252	intron_variant	LCP1	ENSBTAG00000007079	-	-
rs137489531	12	16223047	C	T	0.251	intron_variant	LCP1	ENSBTAG00000007079	-	-
rs137489531	12	16223047	C	T	0.251	intron_variant	LCP1	ENSBTAG00000007079	-	-
rs137489531	12	16223047	C	T	0.251	intron_variant	LCP1	ENSBTAG00000007079	-	-
rs134205418	12	16223155	T	C	0.252	intron_variant	LCP1	ENSBTAG00000007079	-	-
rs134205418	12	16223155	T	C	0.252	intron_variant	LCP1	ENSBTAG00000007079	-	-
rs134205418	12	16223155	T	C	0.252	intron_variant	LCP1	ENSBTAG00000007079	-	-
rs132971317	12	16223325	C	*	0.213	intron_variant	LCP1	ENSBTAG00000007079	-	-
rs132971317	12	16223325	C	*	0.213	intron_variant	LCP1	ENSBTAG00000007079	-	-
rs132971317	12	16223325	C	*	0.213	intron_variant	LCP1	ENSBTAG00000007079	-	-
rs210978251	12	16223413	A	C	0.076	intron_variant	LCP1	ENSBTAG00000007079	-	-
rs210978251	12	16223413	A	C	0.076	intron_variant	LCP1	ENSBTAG00000007079	-	-
rs210978251	12	16223413	A	C	0.076	intron_variant	LCP1	ENSBTAG00000007079	-	-
rs209079305	12	16223701	G	C	0.082	intron_variant	LCP1	ENSBTAG00000007079	-	-
rs209079305	12	16223701	G	C	0.082	intron_variant	LCP1	ENSBTAG00000007079	-	-
rs209079305	12	16223701	G	C	0.082	intron_variant	LCP1	ENSBTAG00000007079	-	-
rs137247901	12	16223726	A	G	0.213	intron_variant	LCP1	ENSBTAG00000007079	-	-
rs137247901	12	16223726	A	G	0.213	intron_variant	LCP1	ENSBTAG00000007079	-	-
rs137247901	12	16223726	A	G	0.213	intron_variant	LCP1	ENSBTAG00000007079	-	-
rs132999840	12	16223734	G	T	0.252	intron_variant	LCP1	ENSBTAG00000007079	-	-
rs132999840	12	16223734	G	T	0.252	intron_variant	LCP1	ENSBTAG00000007079	-	-
rs132999840	12	16223734	G	T	0.252	intron_variant	LCP1	ENSBTAG00000007079	-	-
rs443925344	12	16223793	G	A	0.171	intron_variant	LCP1	ENSBTAG00000007079	-	-
rs443925344	12	16223793	G	A	0.171	intron_variant	LCP1	ENSBTAG00000007079	-	-
rs443925344	12	16223793	G	A	0.171	intron_variant	LCP1	ENSBTAG00000007079	-	-
rs462379482	12	16223834	G	*	0.093	intron_variant	LCP1	ENSBTAG00000007079	-	-
rs462379482	12	16223834	G	*	0.093	intron_variant	LCP1	ENSBTAG00000007079	-	-
rs462379482	12	16223834	G	*	0.093	intron_variant	LCP1	ENSBTAG00000007079	-	-
rs134087659	12	16223841	A	G	0.25	intron_variant	LCP1	ENSBTAG00000007079	-	-
rs134087659	12	16223841	A	G	0.25	intron_variant	LCP1	ENSBTAG00000007079	-	-
rs134087659	12	16223841	A	G	0.25	intron_variant	LCP1	ENSBTAG00000007079	-	-
rs135503075	12	16223888	C	T	0.251	intron_variant	LCP1	ENSBTAG00000007079	-	-
rs135503075	12	16223888	C	T	0.251	intron_variant	LCP1	ENSBTAG00000007079	-	-
rs135503075	12	16223888	C	T	0.251	intron_variant	LCP1	ENSBTAG00000007079	-	-
rs136753467	12	16224073	T	C	0.204	intron_variant	LCP1	ENSBTAG00000007079	-	-
rs136753467	12	16224073	T	C	0.204	intron_variant	LCP1	ENSBTAG00000007079	-	-
rs136753467	12	16224073	T	C	0.204	intron_variant	LCP1	ENSBTAG00000007079	-	-
-	12	16224085	G	*	*	intron_variant	LCP1	ENSBTAG00000007079	-	-
-	12	16224085	G	*	*	intron_variant	LCP1	ENSBTAG00000007079	-	-
-	12	16224085	G	*	*	intron_variant	LCP1	ENSBTAG00000007079	-	-
-	12	16224089	C	*	0.115	intron_variant	LCP1	ENSBTAG00000007079	-	-
-	12	16224089	C	*	0.115	intron_variant	LCP1	ENSBTAG00000007079	-	-
-	12	16224089	C	*	0.115	intron_variant	LCP1	ENSBTAG00000007079	-	-
-	12	16224090	C	*	*	intron_variant	LCP1	ENSBTAG00000007079	-	-
-	12	16224090	C	*	*	intron_variant	LCP1	ENSBTAG00000007079	-	-
-	12	16224090	C	*	*	intron_variant	LCP1	ENSBTAG00000007079	-	-
rs134243867	12	16224193	G	A	0.242	intron_variant	LCP1	ENSBTAG00000007079	-	-
rs134243867	12	16224193	G	A	0.242	intron_variant	LCP1	ENSBTAG00000007079	-	-
rs134243867	12	16224193	G	A	0.242	intron_variant	LCP1	ENSBTAG00000007079	-	-
rs110779635	12	16224249	A	T	0.245	intron_variant	LCP1	ENSBTAG00000007079	-	-
rs110779635	12	16224249	A	T	0.245	intron_variant	LCP1	ENSBTAG00000007079	-	-
rs110779635	12	16224249	A	T	0.245	intron_variant	LCP1	ENSBTAG00000007079	-	-
rs137680361	12	16224275	A	G	0.224	intron_variant	LCP1	ENSBTAG00000007079	-	-
rs137680361	12	16224275	A	G	0.224	intron_variant	LCP1	ENSBTAG00000007079	-	-
rs137680361	12	16224275	A	G	0.224	intron_variant	LCP1	ENSBTAG00000007079	-	-
rs133305357	12	16224285	C	T	0.218	intron_variant	LCP1	ENSBTAG00000007079	-	-
rs133305357	12	16224285	C	T	0.218	intron_variant	LCP1	ENSBTAG00000007079	-	-
rs133305357	12	16224285	C	T	0.218	intron_variant	LCP1	ENSBTAG00000007079	-	-
rs135123835	12	16224309	T	C	0.219	synonymous_variant	LCP1	ENSBTAG00000007079	L	ttA/ttG
rs135123835	12	16224309	T	C	0.219	synonymous_variant	LCP1	ENSBTAG00000007079	L	ttA/ttG
rs135123835	12	16224309	T	C	0.219	synonymous_variant	LCP1	ENSBTAG00000007079	L	ttA/ttG
rs136492942	12	16224444	G	A	0.25	intron_variant	LCP1	ENSBTAG00000007079	-	-
rs136492942	12	16224444	G	A	0.25	intron_variant	LCP1	ENSBTAG00000007079	-	-
rs136492942	12	16224444	G	A	0.25	intron_variant	LCP1	ENSBTAG00000007079	-	-
rs211137752	12	16224459	A	C	0.075	intron_variant	LCP1	ENSBTAG00000007079	-	-
rs211137752	12	16224459	A	C	0.075	intron_variant	LCP1	ENSBTAG00000007079	-	-
rs211137752	12	16224459	A	C	0.075	intron_variant	LCP1	ENSBTAG00000007079	-	-
rs133501498	12	16224567	A	T	0.104	intron_variant	LCP1	ENSBTAG00000007079	-	-
rs133501498	12	16224567	A	T	0.104	intron_variant	LCP1	ENSBTAG00000007079	-	-
rs133501498	12	16224567	A	T	0.104	intron_variant	LCP1	ENSBTAG00000007079	-	-
rs135401330	12	16224635	C	T	0.145	intron_variant	LCP1	ENSBTAG00000007079	-	-
rs135401330	12	16224635	C	T	0.145	intron_variant	LCP1	ENSBTAG00000007079	-	-
rs135401330	12	16224635	C	T	0.145	intron_variant	LCP1	ENSBTAG00000007079	-	-
rs135971037	12	16224671	A	G	0.139	intron_variant	LCP1	ENSBTAG00000007079	-	-
rs135971037	12	16224671	A	G	0.139	intron_variant	LCP1	ENSBTAG00000007079	-	-
rs135971037	12	16224671	A	G	0.139	intron_variant	LCP1	ENSBTAG00000007079	-	-
rs386072025	12	16224802	T	A	0.137	intron_variant	LCP1	ENSBTAG00000007079	-	-
rs386072025	12	16224802	T	A	0.137	intron_variant	LCP1	ENSBTAG00000007079	-	-
rs386072025	12	16224802	T	A	0.137	intron_variant	LCP1	ENSBTAG00000007079	-	-
rs110368265	12	16224937	A	G	0.074	intron_variant	LCP1	ENSBTAG00000007079	-	-
rs110368265	12	16224937	A	G	0.074	intron_variant	LCP1	ENSBTAG00000007079	-	-
rs110368265	12	16224937	A	G	0.074	intron_variant	LCP1	ENSBTAG00000007079	-	-
rs135267181	12	16224943	A	G	0.146	intron_variant	LCP1	ENSBTAG00000007079	-	-
rs135267181	12	16224943	A	G	0.146	intron_variant	LCP1	ENSBTAG00000007079	-	-
rs135267181	12	16224943	A	G	0.146	intron_variant	LCP1	ENSBTAG00000007079	-	-
rs382799903	12	16225152	G	A	0.124	intron_variant	LCP1	ENSBTAG00000007079	-	-
rs382799903	12	16225152	G	A	0.124	intron_variant	LCP1	ENSBTAG00000007079	-	-
rs382799903	12	16225152	G	A	0.124	intron_variant	LCP1	ENSBTAG00000007079	-	-
rs385399141	12	16225175	G	C	0.122	intron_variant	LCP1	ENSBTAG00000007079	-	-
rs385399141	12	16225175	G	C	0.122	intron_variant	LCP1	ENSBTAG00000007079	-	-
rs385399141	12	16225175	G	C	0.122	intron_variant	LCP1	ENSBTAG00000007079	-	-
rs210895248	12	16225412	A	G	0.078	intron_variant	LCP1	ENSBTAG00000007079	-	-
rs210895248	12	16225412	A	G	0.078	intron_variant	LCP1	ENSBTAG00000007079	-	-
rs210895248	12	16225412	A	G	0.078	intron_variant	LCP1	ENSBTAG00000007079	-	-
rs135133564	12	16225669	C	T	0.166	intron_variant	LCP1	ENSBTAG00000007079	-	-
rs135133564	12	16225669	C	T	0.166	intron_variant	LCP1	ENSBTAG00000007079	-	-
rs135133564	12	16225669	C	T	0.166	intron_variant	LCP1	ENSBTAG00000007079	-	-
-	12	16225705	A	*	0.17	intron_variant	LCP1	ENSBTAG00000007079	-	-
-	12	16225705	A	*	0.17	intron_variant	LCP1	ENSBTAG00000007079	-	-
-	12	16225705	A	*	0.17	intron_variant	LCP1	ENSBTAG00000007079	-	-
rs132798421	12	16225745	G	A	0.174	intron_variant	LCP1	ENSBTAG00000007079	-	-
rs132798421	12	16225745	G	A	0.174	intron_variant	LCP1	ENSBTAG00000007079	-	-
rs132798421	12	16225745	G	A	0.174	intron_variant	LCP1	ENSBTAG00000007079	-	-
rs134230319	12	16225776	A	T	0.249	intron_variant	LCP1	ENSBTAG00000007079	-	-
rs134230319	12	16225776	A	T	0.249	intron_variant	LCP1	ENSBTAG00000007079	-	-
rs134230319	12	16225776	A	T	0.249	intron_variant	LCP1	ENSBTAG00000007079	-	-
rs137492024	12	16225800	G	A	0.16	intron_variant	LCP1	ENSBTAG00000007079	-	-
rs137492024	12	16225800	G	A	0.16	intron_variant	LCP1	ENSBTAG00000007079	-	-
rs137492024	12	16225800	G	A	0.16	intron_variant	LCP1	ENSBTAG00000007079	-	-
rs132734692	12	16225820	C	T	0.247	intron_variant	LCP1	ENSBTAG00000007079	-	-
rs132734692	12	16225820	C	T	0.247	intron_variant	LCP1	ENSBTAG00000007079	-	-
rs132734692	12	16225820	C	T	0.247	intron_variant	LCP1	ENSBTAG00000007079	-	-
rs137114269	12	16225839	C	T	0.248	intron_variant	LCP1	ENSBTAG00000007079	-	-
rs137114269	12	16225839	C	T	0.248	intron_variant	LCP1	ENSBTAG00000007079	-	-
rs137114269	12	16225839	C	T	0.248	intron_variant	LCP1	ENSBTAG00000007079	-	-
rs135776305	12	16225925	T	G	0.246	intron_variant	LCP1	ENSBTAG00000007079	-	-
rs135776305	12	16225925	T	G	0.246	intron_variant	LCP1	ENSBTAG00000007079	-	-
rs135776305	12	16225925	T	G	0.246	intron_variant	LCP1	ENSBTAG00000007079	-	-
rs133713314	12	16225960	G	A	0.25	intron_variant	LCP1	ENSBTAG00000007079	-	-
rs133713314	12	16225960	G	A	0.25	intron_variant	LCP1	ENSBTAG00000007079	-	-
rs133713314	12	16225960	G	A	0.25	intron_variant	LCP1	ENSBTAG00000007079	-	-
rs134837392	12	16226015	T	C	0.251	intron_variant	LCP1	ENSBTAG00000007079	-	-
rs134837392	12	16226015	T	C	0.251	intron_variant	LCP1	ENSBTAG00000007079	-	-
rs134837392	12	16226015	T	C	0.251	intron_variant	LCP1	ENSBTAG00000007079	-	-
rs136112010	12	16226037	C	T	0.172	intron_variant	LCP1	ENSBTAG00000007079	-	-
rs136112010	12	16226037	C	T	0.172	intron_variant	LCP1	ENSBTAG00000007079	-	-
rs136112010	12	16226037	C	T	0.172	intron_variant	LCP1	ENSBTAG00000007079	-	-
rs133340070	12	16226050	C	T	0.564	intron_variant	LCP1	ENSBTAG00000007079	-	-
rs133340070	12	16226050	C	T	0.564	intron_variant	LCP1	ENSBTAG00000007079	-	-
rs133340070	12	16226050	C	T	0.564	intron_variant	LCP1	ENSBTAG00000007079	-	-
rs134723264	12	16226057	C	T	0.177	intron_variant	LCP1	ENSBTAG00000007079	-	-
rs134723264	12	16226057	C	T	0.177	intron_variant	LCP1	ENSBTAG00000007079	-	-
rs134723264	12	16226057	C	T	0.177	intron_variant	LCP1	ENSBTAG00000007079	-	-
rs137846027	12	16226120	T	G	0.172	intron_variant	LCP1	ENSBTAG00000007079	-	-
rs137846027	12	16226120	T	G	0.172	intron_variant	LCP1	ENSBTAG00000007079	-	-
rs137846027	12	16226120	T	G	0.172	intron_variant	LCP1	ENSBTAG00000007079	-	-
rs133238341	12	16226129	T	G	0.25	intron_variant	LCP1	ENSBTAG00000007079	-	-
rs133238341	12	16226129	T	G	0.25	intron_variant	LCP1	ENSBTAG00000007079	-	-
rs133238341	12	16226129	T	G	0.25	intron_variant	LCP1	ENSBTAG00000007079	-	-
rs137264063	12	16226150	G	A	0.172	intron_variant	LCP1	ENSBTAG00000007079	-	-
rs137264063	12	16226150	G	A	0.172	intron_variant	LCP1	ENSBTAG00000007079	-	-
rs137264063	12	16226150	G	A	0.172	intron_variant	LCP1	ENSBTAG00000007079	-	-
rs456847256	12	16226157	C	T	0.074	intron_variant	LCP1	ENSBTAG00000007079	-	-
rs456847256	12	16226157	C	T	0.074	intron_variant	LCP1	ENSBTAG00000007079	-	-
rs456847256	12	16226157	C	T	0.074	intron_variant	LCP1	ENSBTAG00000007079	-	-
rs136026243	12	16226159	T	C	0.171	intron_variant	LCP1	ENSBTAG00000007079	-	-
rs136026243	12	16226159	T	C	0.171	intron_variant	LCP1	ENSBTAG00000007079	-	-
rs136026243	12	16226159	T	C	0.171	intron_variant	LCP1	ENSBTAG00000007079	-	-
rs133792626	12	16226173	A	G	0.172	intron_variant	LCP1	ENSBTAG00000007079	-	-
rs133792626	12	16226173	A	G	0.172	intron_variant	LCP1	ENSBTAG00000007079	-	-
rs133792626	12	16226173	A	G	0.172	intron_variant	LCP1	ENSBTAG00000007079	-	-
rs135281819	12	16226178	G	A	0.172	intron_variant	LCP1	ENSBTAG00000007079	-	-
rs135281819	12	16226178	G	A	0.172	intron_variant	LCP1	ENSBTAG00000007079	-	-
rs135281819	12	16226178	G	A	0.172	intron_variant	LCP1	ENSBTAG00000007079	-	-
rs437329520	12	16226309	T	C	0.16	intron_variant	LCP1	ENSBTAG00000007079	-	-
rs437329520	12	16226309	T	C	0.16	intron_variant	LCP1	ENSBTAG00000007079	-	-
rs437329520	12	16226309	T	C	0.16	intron_variant	LCP1	ENSBTAG00000007079	-	-
rs379413834	12	16226315	C	T	0.118	intron_variant	LCP1	ENSBTAG00000007079	-	-
rs379413834	12	16226315	C	T	0.118	intron_variant	LCP1	ENSBTAG00000007079	-	-
rs379413834	12	16226315	C	T	0.118	intron_variant	LCP1	ENSBTAG00000007079	-	-
rs135733318	12	16226316	G	A	0.158	intron_variant	LCP1	ENSBTAG00000007079	-	-
rs135733318	12	16226316	G	A	0.158	intron_variant	LCP1	ENSBTAG00000007079	-	-
rs135733318	12	16226316	G	A	0.158	intron_variant	LCP1	ENSBTAG00000007079	-	-
rs133717990	12	16226323	C	T	0.157	intron_variant	LCP1	ENSBTAG00000007079	-	-
rs133717990	12	16226323	C	T	0.157	intron_variant	LCP1	ENSBTAG00000007079	-	-
rs133717990	12	16226323	C	T	0.157	intron_variant	LCP1	ENSBTAG00000007079	-	-
rs135276037	12	16226344	G	A	0.132	intron_variant	LCP1	ENSBTAG00000007079	-	-
rs135276037	12	16226344	G	A	0.132	intron_variant	LCP1	ENSBTAG00000007079	-	-
rs135276037	12	16226344	G	A	0.132	intron_variant	LCP1	ENSBTAG00000007079	-	-
rs136691649	12	16226353	G	T	0.153	intron_variant	LCP1	ENSBTAG00000007079	-	-
rs136691649	12	16226353	G	T	0.153	intron_variant	LCP1	ENSBTAG00000007079	-	-
rs136691649	12	16226353	G	T	0.153	intron_variant	LCP1	ENSBTAG00000007079	-	-
rs133665821	12	16226376	A	T	0.157	intron_variant	LCP1	ENSBTAG00000007079	-	-
rs133665821	12	16226376	A	T	0.157	intron_variant	LCP1	ENSBTAG00000007079	-	-
rs133665821	12	16226376	A	T	0.157	intron_variant	LCP1	ENSBTAG00000007079	-	-
-	12	16226458	NA	NA	NA	intron_variant	LCP1	ENSBTAG00000007079	-	-
-	12	16226458	NA	NA	NA	intron_variant	LCP1	ENSBTAG00000007079	-	-
-	12	16226458	NA	NA	NA	intron_variant	LCP1	ENSBTAG00000007079	-	-
rs132806470	12	16226515	T	C	0.552	upstream_gene_variant	-	ENSBTAG00000053178	-	-
rs132806470	12	16226515	T	C	0.552	intron_variant	LCP1	ENSBTAG00000007079	-	-
rs132806470	12	16226515	T	C	0.552	intron_variant	LCP1	ENSBTAG00000007079	-	-
rs132806470	12	16226515	T	C	0.552	intron_variant	LCP1	ENSBTAG00000007079	-	-
rs134646350	12	16226577	C	T	0.171	upstream_gene_variant	-	ENSBTAG00000053178	-	-
rs134646350	12	16226577	C	T	0.171	intron_variant	LCP1	ENSBTAG00000007079	-	-
rs134646350	12	16226577	C	T	0.171	intron_variant	LCP1	ENSBTAG00000007079	-	-
rs134646350	12	16226577	C	T	0.171	intron_variant	LCP1	ENSBTAG00000007079	-	-
rs136354483	12	16226607	A	T	0.173	intron_variant	LCP1	ENSBTAG00000007079	-	-
rs136354483	12	16226607	A	T	0.173	intron_variant	LCP1	ENSBTAG00000007079	-	-
rs136354483	12	16226607	A	T	0.173	upstream_gene_variant	-	ENSBTAG00000053178	-	-
rs136354483	12	16226607	A	T	0.173	intron_variant	LCP1	ENSBTAG00000007079	-	-
rs132726481	12	16226650	G	A	0.224	intron_variant	LCP1	ENSBTAG00000007079	-	-
rs132726481	12	16226650	G	A	0.224	intron_variant	LCP1	ENSBTAG00000007079	-	-
rs132726481	12	16226650	G	A	0.224	upstream_gene_variant	-	ENSBTAG00000053178	-	-
rs132726481	12	16226650	G	A	0.224	intron_variant	LCP1	ENSBTAG00000007079	-	-
rs137117314	12	16226665	G	T	0.174	intron_variant	LCP1	ENSBTAG00000007079	-	-
rs137117314	12	16226665	G	T	0.174	upstream_gene_variant	-	ENSBTAG00000053178	-	-
rs137117314	12	16226665	G	T	0.174	intron_variant	LCP1	ENSBTAG00000007079	-	-
rs137117314	12	16226665	G	T	0.174	intron_variant	LCP1	ENSBTAG00000007079	-	-
rs209697938	12	16226736	G	A	0.103	intron_variant	LCP1	ENSBTAG00000007079	-	-
rs209697938	12	16226736	G	A	0.103	upstream_gene_variant	-	ENSBTAG00000053178	-	-
rs209697938	12	16226736	G	A	0.103	intron_variant	LCP1	ENSBTAG00000007079	-	-
rs209697938	12	16226736	G	A	0.103	intron_variant	LCP1	ENSBTAG00000007079	-	-
rs453508083	12	16226782	G	T	0.075	intron_variant	LCP1	ENSBTAG00000007079	-	-
rs453508083	12	16226782	G	T	0.075	upstream_gene_variant	-	ENSBTAG00000053178	-	-
rs453508083	12	16226782	G	T	0.075	intron_variant	LCP1	ENSBTAG00000007079	-	-
rs453508083	12	16226782	G	T	0.075	intron_variant	LCP1	ENSBTAG00000007079	-	-
rs135787995	12	16226826	T	C	0.196	upstream_gene_variant	-	ENSBTAG00000053178	-	-
rs135787995	12	16226826	T	C	0.196	intron_variant	LCP1	ENSBTAG00000007079	-	-
rs135787995	12	16226826	T	C	0.196	intron_variant	LCP1	ENSBTAG00000007079	-	-
rs135787995	12	16226826	T	C	0.196	intron_variant	LCP1	ENSBTAG00000007079	-	-
rs211278858	12	16226918	C	T	0.076	intron_variant	LCP1	ENSBTAG00000007079	-	-
rs211278858	12	16226918	C	T	0.076	intron_variant	LCP1	ENSBTAG00000007079	-	-
rs211278858	12	16226918	C	T	0.076	upstream_gene_variant	-	ENSBTAG00000053178	-	-
rs211278858	12	16226918	C	T	0.076	intron_variant	LCP1	ENSBTAG00000007079	-	-
rs208677604	12	16226946	C	T	0.077	intron_variant	LCP1	ENSBTAG00000007079	-	-
rs208677604	12	16226946	C	T	0.077	intron_variant	LCP1	ENSBTAG00000007079	-	-
rs208677604	12	16226946	C	T	0.077	upstream_gene_variant	-	ENSBTAG00000053178	-	-
rs208677604	12	16226946	C	T	0.077	intron_variant	LCP1	ENSBTAG00000007079	-	-
rs209805066	12	16227124	C	T	0.077	synonymous_variant	LCP1	ENSBTAG00000007079	T	acG/acA
rs209805066	12	16227124	C	T	0.077	upstream_gene_variant	-	ENSBTAG00000053178	-	-
rs209805066	12	16227124	C	T	0.077	synonymous_variant	LCP1	ENSBTAG00000007079	T	acG/acA
rs209805066	12	16227124	C	T	0.077	synonymous_variant	LCP1	ENSBTAG00000007079	T	acG/acA
rs134832717	12	16227223	G	A	0.146	upstream_gene_variant	-	ENSBTAG00000053178	-	-
rs134832717	12	16227223	G	A	0.146	intron_variant	LCP1	ENSBTAG00000007079	-	-
rs134832717	12	16227223	G	A	0.146	intron_variant	LCP1	ENSBTAG00000007079	-	-
rs134832717	12	16227223	G	A	0.146	intron_variant	LCP1	ENSBTAG00000007079	-	-
rs135369335	12	16227320	A	G	0.05	intron_variant	LCP1	ENSBTAG00000007079	-	-
rs135369335	12	16227320	A	G	0.05	upstream_gene_variant	-	ENSBTAG00000053178	-	-
rs135369335	12	16227320	A	G	0.05	intron_variant	LCP1	ENSBTAG00000007079	-	-
rs135369335	12	16227320	A	G	0.05	intron_variant	LCP1	ENSBTAG00000007079	-	-
rs134764263	12	16227329	T	G	0.146	intron_variant	LCP1	ENSBTAG00000007079	-	-
rs134764263	12	16227329	T	G	0.146	upstream_gene_variant	-	ENSBTAG00000053178	-	-
rs134764263	12	16227329	T	G	0.146	intron_variant	LCP1	ENSBTAG00000007079	-	-
rs134764263	12	16227329	T	G	0.146	intron_variant	LCP1	ENSBTAG00000007079	-	-
rs133645952	12	16227424	A	C	0.141	upstream_gene_variant	-	ENSBTAG00000053178	-	-
rs133645952	12	16227424	A	C	0.141	intron_variant	LCP1	ENSBTAG00000007079	-	-
rs133645952	12	16227424	A	C	0.141	intron_variant	LCP1	ENSBTAG00000007079	-	-
rs133645952	12	16227424	A	C	0.141	intron_variant	LCP1	ENSBTAG00000007079	-	-
rs137266535	12	16227483	G	C	0.17	intron_variant	LCP1	ENSBTAG00000007079	-	-
rs137266535	12	16227483	G	C	0.17	upstream_gene_variant	-	ENSBTAG00000053178	-	-
rs137266535	12	16227483	G	C	0.17	intron_variant	LCP1	ENSBTAG00000007079	-	-
rs137266535	12	16227483	G	C	0.17	intron_variant	LCP1	ENSBTAG00000007079	-	-
rs136078616	12	16227496	G	A	0.169	upstream_gene_variant	-	ENSBTAG00000053178	-	-
rs136078616	12	16227496	G	A	0.169	intron_variant	LCP1	ENSBTAG00000007079	-	-
rs136078616	12	16227496	G	A	0.169	intron_variant	LCP1	ENSBTAG00000007079	-	-
rs136078616	12	16227496	G	A	0.169	intron_variant	LCP1	ENSBTAG00000007079	-	-
rs136971170	12	16227662	C	T	0.168	intron_variant	LCP1	ENSBTAG00000007079	-	-
rs136971170	12	16227662	C	T	0.168	intron_variant	LCP1	ENSBTAG00000007079	-	-
rs136971170	12	16227662	C	T	0.168	intron_variant	LCP1	ENSBTAG00000007079	-	-
rs136971170	12	16227662	C	T	0.168	upstream_gene_variant	-	ENSBTAG00000053178	-	-
rs132651544	12	16227740	A	G	0.246	intron_variant	LCP1	ENSBTAG00000007079	-	-
rs132651544	12	16227740	A	G	0.246	intron_variant	LCP1	ENSBTAG00000007079	-	-
rs132651544	12	16227740	A	G	0.246	upstream_gene_variant	-	ENSBTAG00000053178	-	-
rs132651544	12	16227740	A	G	0.246	intron_variant	LCP1	ENSBTAG00000007079	-	-
rs133125698	12	16228078	A	G	0.17	intron_variant	LCP1	ENSBTAG00000007079	-	-
rs133125698	12	16228078	A	G	0.17	intron_variant	LCP1	ENSBTAG00000007079	-	-
rs133125698	12	16228078	A	G	0.17	upstream_gene_variant	-	ENSBTAG00000053178	-	-
rs133125698	12	16228078	A	G	0.17	intron_variant	LCP1	ENSBTAG00000007079	-	-
rs134074001	12	16228284	A	G	0.13	intron_variant	LCP1	ENSBTAG00000007079	-	-
rs134074001	12	16228284	A	G	0.13	upstream_gene_variant	-	ENSBTAG00000053178	-	-
rs134074001	12	16228284	A	G	0.13	intron_variant	LCP1	ENSBTAG00000007079	-	-
rs134074001	12	16228284	A	G	0.13	intron_variant	LCP1	ENSBTAG00000007079	-	-
rs110275963	12	16228323	C	T	0.073	intron_variant	LCP1	ENSBTAG00000007079	-	-
rs110275963	12	16228323	C	T	0.073	intron_variant	LCP1	ENSBTAG00000007079	-	-
rs110275963	12	16228323	C	T	0.073	upstream_gene_variant	-	ENSBTAG00000053178	-	-
rs110275963	12	16228323	C	T	0.073	intron_variant	LCP1	ENSBTAG00000007079	-	-
rs135992591	12	16228337	C	T	0.165	upstream_gene_variant	-	ENSBTAG00000053178	-	-
rs135992591	12	16228337	C	T	0.165	intron_variant	LCP1	ENSBTAG00000007079	-	-
rs135992591	12	16228337	C	T	0.165	intron_variant	LCP1	ENSBTAG00000007079	-	-
rs135992591	12	16228337	C	T	0.165	intron_variant	LCP1	ENSBTAG00000007079	-	-
rs110103154	12	16228338	G	A	0.073	intron_variant	LCP1	ENSBTAG00000007079	-	-
rs110103154	12	16228338	G	A	0.073	upstream_gene_variant	-	ENSBTAG00000053178	-	-
rs110103154	12	16228338	G	A	0.073	intron_variant	LCP1	ENSBTAG00000007079	-	-
rs110103154	12	16228338	G	A	0.073	intron_variant	LCP1	ENSBTAG00000007079	-	-
rs135699574	12	16228348	A	G	0.169	intron_variant	LCP1	ENSBTAG00000007079	-	-
rs135699574	12	16228348	A	G	0.169	upstream_gene_variant	-	ENSBTAG00000053178	-	-
rs135699574	12	16228348	A	G	0.169	intron_variant	LCP1	ENSBTAG00000007079	-	-
rs135699574	12	16228348	A	G	0.169	intron_variant	LCP1	ENSBTAG00000007079	-	-
rs133150436	12	16228470	C	G	0.167	intron_variant	LCP1	ENSBTAG00000007079	-	-
rs133150436	12	16228470	C	G	0.167	upstream_gene_variant	-	ENSBTAG00000053178	-	-
rs133150436	12	16228470	C	G	0.167	intron_variant	LCP1	ENSBTAG00000007079	-	-
rs133150436	12	16228470	C	G	0.167	intron_variant	LCP1	ENSBTAG00000007079	-	-
rs135560879	12	16228519	T	C	0.174	intron_variant	LCP1	ENSBTAG00000007079	-	-
rs135560879	12	16228519	T	C	0.174	intron_variant	LCP1	ENSBTAG00000007079	-	-
rs135560879	12	16228519	T	C	0.174	upstream_gene_variant	-	ENSBTAG00000053178	-	-
rs135560879	12	16228519	T	C	0.174	intron_variant	LCP1	ENSBTAG00000007079	-	-
rs136802876	12	16229008	A	G	0.25	intron_variant	LCP1	ENSBTAG00000007079	-	-
rs136802876	12	16229008	A	G	0.25	upstream_gene_variant	-	ENSBTAG00000053178	-	-
rs136802876	12	16229008	A	G	0.25	intron_variant	LCP1	ENSBTAG00000007079	-	-
rs136802876	12	16229008	A	G	0.25	intron_variant	LCP1	ENSBTAG00000007079	-	-
rs134845594	12	16229067	T	C	0.142	upstream_gene_variant	-	ENSBTAG00000053178	-	-
rs134845594	12	16229067	T	C	0.142	intron_variant	LCP1	ENSBTAG00000007079	-	-
rs134845594	12	16229067	T	C	0.142	intron_variant	LCP1	ENSBTAG00000007079	-	-
rs134845594	12	16229067	T	C	0.142	intron_variant	LCP1	ENSBTAG00000007079	-	-
rs137688962	12	16229069	C	T	0.171	intron_variant	LCP1	ENSBTAG00000007079	-	-
rs137688962	12	16229069	C	T	0.171	intron_variant	LCP1	ENSBTAG00000007079	-	-
rs137688962	12	16229069	C	T	0.171	intron_variant	LCP1	ENSBTAG00000007079	-	-
rs137688962	12	16229069	C	T	0.171	upstream_gene_variant	-	ENSBTAG00000053178	-	-
rs135323851	12	16229126	T	C	0.219	upstream_gene_variant	-	ENSBTAG00000053178	-	-
rs135323851	12	16229126	T	C	0.219	intron_variant	LCP1	ENSBTAG00000007079	-	-
rs135323851	12	16229126	T	C	0.219	intron_variant	LCP1	ENSBTAG00000007079	-	-
rs135323851	12	16229126	T	C	0.219	intron_variant	LCP1	ENSBTAG00000007079	-	-
rs136548006	12	16229197	C	G	0.218	intron_variant	LCP1	ENSBTAG00000007079	-	-
rs136548006	12	16229197	C	G	0.218	intron_variant	LCP1	ENSBTAG00000007079	-	-
rs136548006	12	16229197	C	G	0.218	upstream_gene_variant	-	ENSBTAG00000053178	-	-
rs136548006	12	16229197	C	G	0.218	intron_variant	LCP1	ENSBTAG00000007079	-	-
rs133854404	12	16229477	G	A	0.22	intron_variant	LCP1	ENSBTAG00000007079	-	-
rs133854404	12	16229477	G	A	0.22	intron_variant	LCP1	ENSBTAG00000007079	-	-
rs133854404	12	16229477	G	A	0.22	upstream_gene_variant	-	ENSBTAG00000053178	-	-
rs133854404	12	16229477	G	A	0.22	intron_variant	LCP1	ENSBTAG00000007079	-	-
rs135753250	12	16229550	G	C	0.145	intron_variant	LCP1	ENSBTAG00000007079	-	-
rs135753250	12	16229550	G	C	0.145	intron_variant	LCP1	ENSBTAG00000007079	-	-
rs135753250	12	16229550	G	C	0.145	intron_variant	LCP1	ENSBTAG00000007079	-	-
rs135753250	12	16229550	G	C	0.145	upstream_gene_variant	-	ENSBTAG00000053178	-	-
rs136084660	12	16229658	A	G	0.249	intron_variant	LCP1	ENSBTAG00000007079	-	-
rs136084660	12	16229658	A	G	0.249	intron_variant	LCP1	ENSBTAG00000007079	-	-
rs136084660	12	16229658	A	G	0.249	intron_variant	LCP1	ENSBTAG00000007079	-	-
rs136084660	12	16229658	A	G	0.249	upstream_gene_variant	-	ENSBTAG00000053178	-	-
rs109955825	12	16229757	T	C	0.076	intron_variant	LCP1	ENSBTAG00000007079	-	-
rs109955825	12	16229757	T	C	0.076	intron_variant	LCP1	ENSBTAG00000007079	-	-
rs109955825	12	16229757	T	C	0.076	upstream_gene_variant	-	ENSBTAG00000053178	-	-
rs109955825	12	16229757	T	C	0.076	intron_variant	LCP1	ENSBTAG00000007079	-	-
rs135304387	12	16229786	T	C	0.208	intron_variant	LCP1	ENSBTAG00000007079	-	-
rs135304387	12	16229786	T	C	0.208	upstream_gene_variant	-	ENSBTAG00000053178	-	-
rs135304387	12	16229786	T	C	0.208	intron_variant	LCP1	ENSBTAG00000007079	-	-
rs135304387	12	16229786	T	C	0.208	intron_variant	LCP1	ENSBTAG00000007079	-	-
rs136579794	12	16229900	A	G	0.147	upstream_gene_variant	-	ENSBTAG00000053178	-	-
rs136579794	12	16229900	A	G	0.147	intron_variant	LCP1	ENSBTAG00000007079	-	-
rs136579794	12	16229900	A	G	0.147	intron_variant	LCP1	ENSBTAG00000007079	-	-
rs136579794	12	16229900	A	G	0.147	intron_variant	LCP1	ENSBTAG00000007079	-	-
rs134214920	12	16229988	T	C	0.144	intron_variant	LCP1	ENSBTAG00000007079	-	-
rs134214920	12	16229988	T	C	0.144	upstream_gene_variant	-	ENSBTAG00000053178	-	-
rs134214920	12	16229988	T	C	0.144	intron_variant	LCP1	ENSBTAG00000007079	-	-
rs134214920	12	16229988	T	C	0.144	intron_variant	LCP1	ENSBTAG00000007079	-	-
rs135203915	12	16230014	A	G	0.245	intron_variant	LCP1	ENSBTAG00000007079	-	-
rs135203915	12	16230014	A	G	0.245	upstream_gene_variant	-	ENSBTAG00000053178	-	-
rs135203915	12	16230014	A	G	0.245	intron_variant	LCP1	ENSBTAG00000007079	-	-
rs135203915	12	16230014	A	G	0.245	intron_variant	LCP1	ENSBTAG00000007079	-	-
-	12	16230062	NA	NA	NA	intron_variant	LCP1	ENSBTAG00000007079	-	-
-	12	16230062	NA	NA	NA	upstream_gene_variant	-	ENSBTAG00000053178	-	-
-	12	16230062	NA	NA	NA	intron_variant	LCP1	ENSBTAG00000007079	-	-
-	12	16230062	NA	NA	NA	intron_variant	LCP1	ENSBTAG00000007079	-	-
rs133012253	12	16230078	C	T	0.145	intron_variant	LCP1	ENSBTAG00000007079	-	-
rs133012253	12	16230078	C	T	0.145	intron_variant	LCP1	ENSBTAG00000007079	-	-
rs133012253	12	16230078	C	T	0.145	intron_variant	LCP1	ENSBTAG00000007079	-	-
rs133012253	12	16230078	C	T	0.145	upstream_gene_variant	-	ENSBTAG00000053178	-	-
rs380996705	12	16230141	C	T	0.16	intron_variant	LCP1	ENSBTAG00000007079	-	-
rs380996705	12	16230141	C	T	0.16	intron_variant	LCP1	ENSBTAG00000007079	-	-
rs380996705	12	16230141	C	T	0.16	upstream_gene_variant	-	ENSBTAG00000053178	-	-
rs380996705	12	16230141	C	T	0.16	intron_variant	LCP1	ENSBTAG00000007079	-	-
rs134350994	12	16230166	C	T	0.33	intron_variant	LCP1	ENSBTAG00000007079	-	-
rs134350994	12	16230166	C	T	0.33	upstream_gene_variant	-	ENSBTAG00000053178	-	-
rs134350994	12	16230166	C	T	0.33	intron_variant	LCP1	ENSBTAG00000007079	-	-
rs134350994	12	16230166	C	T	0.33	intron_variant	LCP1	ENSBTAG00000007079	-	-
rs135365889	12	16230224	C	T	0.145	upstream_gene_variant	-	ENSBTAG00000053178	-	-
rs135365889	12	16230224	C	T	0.145	intron_variant	LCP1	ENSBTAG00000007079	-	-
rs135365889	12	16230224	C	T	0.145	intron_variant	LCP1	ENSBTAG00000007079	-	-
rs135365889	12	16230224	C	T	0.145	intron_variant	LCP1	ENSBTAG00000007079	-	-
rs133243483	12	16230226	T	C	0.33	upstream_gene_variant	-	ENSBTAG00000053178	-	-
rs133243483	12	16230226	T	C	0.33	intron_variant	LCP1	ENSBTAG00000007079	-	-
rs133243483	12	16230226	T	C	0.33	intron_variant	LCP1	ENSBTAG00000007079	-	-
rs133243483	12	16230226	T	C	0.33	intron_variant	LCP1	ENSBTAG00000007079	-	-
rs137123574	12	16230360	A	G	0.144	upstream_gene_variant	-	ENSBTAG00000053178	-	-
rs137123574	12	16230360	A	G	0.144	intron_variant	LCP1	ENSBTAG00000007079	-	-
rs137123574	12	16230360	A	G	0.144	intron_variant	LCP1	ENSBTAG00000007079	-	-
rs137123574	12	16230360	A	G	0.144	intron_variant	LCP1	ENSBTAG00000007079	-	-
rs135948385	12	16230429	T	C	0.135	upstream_gene_variant	-	ENSBTAG00000053178	-	-
rs135948385	12	16230429	T	C	0.135	intron_variant	LCP1	ENSBTAG00000007079	-	-
rs135948385	12	16230429	T	C	0.135	intron_variant	LCP1	ENSBTAG00000007079	-	-
rs135948385	12	16230429	T	C	0.135	intron_variant	LCP1	ENSBTAG00000007079	-	-
[truncated: 7,294 more rows]
