# Supplementary material for: Genetic dissection of reproductive performance of dairy cows under heat stress
Source: Anim Genet. 2020 May 3;51(4):511–20. doi: 10.1111/age.12943 (PMC7383808; doi:10.1111/age.12943)
Supplement: Supplementary file 2 — Table S2 List of significant gene‐sets. [file AGE-51-511-s002.xlsx]

## Sheet: GO
GO ID	GO Name	Total Genes	Thermo Genes	P-value
GO:0050732	negative regulation of peptidyl-tyrosine phosphorylation	9	4	0.00055
GO:0007219	Notch signaling pathway	24	6	0.00077
GO:0007176	regulation of epidermal growth factor-activated receptor activity	5	3	0.00103
GO:2000272	negative regulation of signaling receptor activity	11	4	0.00133
GO:0070838	divalent metal ion transport	69	10	0.00162
GO:0072511	divalent inorganic cation transport	70	10	0.00181
GO:2000678	negative regulation of transcription regulatory region DNA binding	6	3	0.00198
GO:1903829	positive regulation of cellular protein localization	49	8	0.00216
GO:0006816	calcium ion transport	62	9	0.0027
GO:2000060	positive regulation of ubiquitin-dependent protein catabolic process	7	3	0.00335
GO:0050730	regulation of peptidyl-tyrosine phosphorylation	33	6	0.00441
GO:0044092	negative regulation of molecular function	165	16	0.00602
GO:0030705	cytoskeleton-dependent intracellular transport	26	5	0.00719
GO:0009953	dorsal/ventral pattern formation	9	3	0.00748
GO:0042026	protein refolding	5	2	0.00278
GO:0061097	Any process that modulates the rate, frequency, or extent of protein tyrosine kinase activity	9	3	0.00748
GO:0008037	cell recognition	17	4	0.00764
GO:2000058	regulation of ubiquitin-dependent protein catabolic process	17	4	0.00764
GO:0030162	regulation of proteolysis	113	12	0.00813
GO:0090316	positive regulation of intracellular protein transport	27	5	0.00848
GO:0007338	single fertilization	39	6	0.01018
GO:0045861	negative regulation of proteolysis	64	8	0.01129
GO:0007259	JAK-STAT cascade	19	4	0.01153
GO:0097696	STAT cascade	19	4	0.01153
GO:0022604	regulation of cell morphogenesis	66	8	0.01348
GO:0009988	cell-cell recognition	11	3	0.01367
GO:0009566	fertilization	42	6	0.01451
GO:0032880	regulation of protein localization	137	13	0.01482
GO:0010951	negative regulation of endopeptidase activity	43	6	0.01619
GO:0002792	negative regulation of peptide secretion	21	4	0.0165
GO:0050709	negative regulation of protein secretion	21	4	0.0165
GO:0032269	negative regulation of cellular protein metabolic process	170	15	0.01725
GO:0006766	vitamin metabolic process	12	3	0.01758
GO:0008593	regulation of Notch signaling pathway	12	3	0.01758
GO:0035036	sperm-egg recognition	11	3	0.01367
GO:0098930	axonal transport	12	3	0.01758
GO:1901800	positive regulation of proteasomal protein catabolic process	12	3	0.01758
GO:1903052	positive regulation of proteolysis involved in cellular protein catabolic process	12	3	0.01758
GO:2000677	regulation of transcription regulatory region DNA binding	12	3	0.01758
GO:0070201	regulation of establishment of protein localization	98	10	0.01969
GO:0036297	interstrand cross-link repair	7	2	0.00516
GO:0051224	negative regulation of protein transport	33	5	0.01969
GO:0018108	peptidyl-tyrosine phosphorylation	45	6	0.01996
GO:0001944	vasculature development	128	12	0.02043
GO:0008207	C21-steroid hormone metabolic process	5	2	0.02095
GO:0021532	neural tube patterning	5	2	0.02095
GO:0044827	modulation by host of viral genome replication	5	2	0.02095
GO:0048384	retinoic acid receptor signaling pathway	5	2	0.02095
GO:0050771	negative regulation of axonogenesis	5	2	0.02095
GO:0072583	clathrin-dependent endocytosis	5	2	0.02095
GO:0018212	peptidyl-tyrosine modification	46	6	0.02205
GO:0008088	axo-dendritic transport	13	3	0.02206
GO:0033013	tetrapyrrole metabolic process	13	3	0.02206
GO:0042058	regulation of epidermal growth factor receptor signaling pathway	13	3	0.02206
GO:1904950	negative regulation of establishment of protein localization	34	5	0.02219
GO:0010970	transport along microtubule	23	4	0.02264
GO:0099111	microtubule-based transport	23	4	0.02264
GO:0072358	cardiovascular system development	130	12	0.02277
GO:0051248	negative regulation of protein metabolic process	176	15	0.02284
GO:0010466	negative regulation of peptidase activity	47	6	0.02428
GO:0051100	negative regulation of binding	24	4	0.02616
GO:1904951	positive regulation of establishment of protein localization	61	7	0.02651
GO:0043086	negative regulation of catalytic activity	118	11	0.02671
GO:1903827	regulation of cellular protein localization	75	8	0.02725
GO:0007155	cell adhesion	197	16	0.02852
GO:0022610	biological adhesion	198	16	0.02971
GO:0045619	regulation of lymphocyte differentiation	25	4	0.02999
GO:0008535	respiratory chain complex IV assembly	6	2	0.03043
GO:0030810	positive regulation of nucleotide biosynthetic process	6	2	0.03043
GO:0032436	positive regulation of proteasomal ubiquitin-dependent protein catabolic process	6	2	0.03043
GO:0033617	mitochondrial respiratory chain complex IV assembly	6	2	0.03043
GO:0043551	regulation of phosphatidylinositol 3-kinase activity	6	2	0.03043
GO:1900373	positive regulation of purine nucleotide biosynthetic process	6	2	0.03043
GO:0005509	calcium ion binding	135	12	0.02949
GO:1903580	positive regulation of ATP metabolic process	6	2	0.03043
GO:0033157	regulation of intracellular protein transport	37	5	0.03092
GO:0001933	negative regulation of protein phosphorylation	63	7	0.03099
GO:0007173	epidermal growth factor receptor signaling pathway	15	3	0.03268
GO:1900182	positive regulation of protein localization to nucleus	15	3	0.03268
GO:1901184	regulation of ERBB signaling pathway	15	3	0.03268
GO:1903533	regulation of protein targeting	15	3	0.03268
GO:0001568	blood vessel development	122	11	0.03305
GO:0010769	regulation of cell morphogenesis involved in differentiation	26	4	0.03414
GO:0032388	positive regulation of intracellular transport	38	5	0.03425
GO:0006886	intracellular protein transport	130	11	0.04877
GO:0051223	regulation of protein transport	93	9	0.03467
GO:0043161	proteasome-mediated ubiquitin-dependent protein catabolic	51	6	0.03471
GO:0035239	tube morphogenesis	139	12	0.03581
GO:0006979	response to oxidative stress	65	7	0.03595
GO:0010721	negative regulation of cell development	39	5	0.03779
GO:0072359	circulatory system development	172	14	0.03812
GO:0043122	regulation of I-kappaB kinase/NF-kappaB signaling	27	4	0.0386
GO:0032434	regulation of proteasomal ubiquitin-dependent protein catabolic process	16	3	0.03882
GO:1903364	positive regulation of cellular protein catabolic process	16	3	0.03882
GO:0033036	macromolecule localization	462	31	0.03889
GO:0046903	secretion	173	14	0.03972
GO:0001525	angiogenesis	96	9	0.04124
GO:0006767	water-soluble vitamin metabolic proces	96	9	0.04124
GO:0060707	trophoblast giant cell differentiation	7	2	0.04126
GO:2000059	negative regulation of ubiquitin-dependent protein catabolic process	7	2	0.04126
GO:0046649	lymphocyte activation	82	8	0.04314

## Sheet: MeSH
Mesh_Term_ID	Mesh_Term_Name	Total_Genes	DE_Genes	P_value
D006824	Hybridization, Genetic	10	2	0.018
D020871	RNA Stability	10	2	0.018
D005306	Fertilization	32	3	0.029
D009489	Neurosecretion	2	1	0.042
D054856	G-Quadruplexes	2	1	0.042
D055571	Secretory Pathway	2	1	0.042
D002448	Cell Adhesion	63	4	0.043
D055372	AMP-Activated Protein Kinase	18	3	0.0059
D001216	Asparagine	11	2	0.021
D013482	Superoxide Dismutase	30	3	0.024
D011978	Receptors, Nicotinic	13	2	0.029
D002395	Catecholamines	14	2	0.034
D022162	Cytoplasmic Vesicles	2	2	0.00044
D007678	Kidney Glomerulus	6	2	0.0062
D003593	Cytoplasm	108	7	0.0077
D021962	Membrane Microdomains	27	3	0.018
D002474	Cell-Free System	11	2	0.021
D008870	Microtubules	29	3	0.022
D007365	Intercellular Junctions	12	2	0.025
D006624	Hippocampus	13	2	0.029
D010766	Phosphorylation	287	14	0.00074
D014162	Transfection	300	13	0.0032
D001692	Biological Transport	107	7	0.0033
D007526	Isoelectric Point	23	3	0.0079
D014316	Tritium	14	3	0.0018
D000941	Antigens	4	2	0.0019
D019870	1-Phosphatidylinositol 4-Kinase	4	2	0.0019
D051606	G-Protein-Coupled Receptor Kinase 1	5	2	0.0031
D000244	Adenosine Diphosphate	18	3	0.0039
D051793	Hypoxia-Inducible Factor 1	7	2	0.0064
D000431	Ethanol	8	2	0.0085
D000001	Calcimycin	9	2	0.011
D050612	Fatty Acid Transport Proteins	10	2	0.013
D026901	Membrane Transport Proteins	29	3	0.015
D001216	Asparagine	11	2	0.016
D017302	Annexins	11	2	0.016
D051795	Hypoxia-Inducible Factor 1 apha subunit	11	2	0.016
D007527	Isoenzymes	146	7	0.017
D003513	cycloheximide	12	2	0.019
D004533	Egtazic Acid	12	2	0.019
D000345	Affinity Labels	13	2	0.022
D011978	Receptors, Nicotonic	13	2	0.022
D051552	beta-Adrenergic Receptor Kinases	13	2	0.022
D011994	Recombinant Proteins	425	14	0.023
D002118	Calcium	205	8	0.033
D009249	NADP	17	2	0.037
D019869	Phosphatidylinositol 3-Kinases	171	4	0.04
D055372	AMP-Activated Protein Kinases	18	2	0.041
D007986	Luteinizing Hormone	43	3	0.042
D052250	Nitric Oxide Synthase Type III	73	4	0.043
D019332	Endothelin-1	19	2	0.045
D051792	Basic Helix-Loop-Helix Transcription Factors	19	2	0.045
D054648	Protein Phosphatase 2	19	2	0.045
D015237	Dinoprost	45	3	0.048
D017868	Cyclic AMP-Dependent Protein Kinases	76	4	0.049
D008246	Lysophospholipids	20	2	0.05
D010786	Photoreceptor Cells	40	5	0.00073
D004730	Endothelium, Vascular	183	9	0.0061
D002462	Cell Membrane	198	9	0.01
D009474	Neurons	52	4	0.014
D008184	Luteal Cells	32	3	0.02
D006624	Hippocampus	13	2	0.022
D021941	Caveolae	13	2	0.022
D016466	CHO Cells	68	4	0.035
D004705	Endocytosis	42	4	0.0048
D055503	Protein Multimerization	42	4	0.0048
D001667	Binding, Competitive	59	4	0.016
D000495	Allosteric Site	12	2	0.016
D000566	Amelogenesis	1	1	0.016
D014170	Transformation, Genetics	1	1	0.016
D015387	Egg Proteins, Dietary	1	1	0.016
D019943	Amino Acid Substitution	93	5	0.018
D002897	Chromosomes, Human	13	2	0.018
D014998	Y Chromosome	11883	204	0.02
D016678	Genome	11958	205	0.02
D015894	Genome, Human	11884	204	0.02
D026801	Synteny	11884	204	0.02
D020816	Amino Acid Motifs	107	5	0.031
D006874	Hydrostatic Pressure	2	1	0.032
D016296	Mutagenesis	43	3	0.033
D001665	Binding Sites	418	12	0.042
D013698	Templates, Genetic	3	1	0.048
D051037	Large-Conductance Calcium-Activated Potassium Channel alpha Subunits	2	2	0.00027
D054462	p21-Activated Kinases	3	2	0.00079
D034021	Auxilins	4	2	0.0016
D033942	Adaptor Proteins vesicular transport	33	4	0.002
D015320	Tachykinins	5	2	0.0026
D033922	Clathrin Heavy Chains	5	2	0.0026
D033965	Adaptor Protein Complex alpha Subunits	5	2	0.0026
D051036	Large-Conductance Calcium-Activated Potassium Channels	5	2	0.0026
D024681	Potassium Channels Calcium-Activated	6	2	0.0038
D054757	Cyclic AMP-Dependent Protein Kinase RIIbeta Subunit	6	2	0.0038
D005680	gamma-Aminobutyric Acid	7	2	0.0053
D015816	Cell Adhesion Molecules Neuronal	7	2	0.0053
D054746	Cyclic AMP-Dependent Protein Kinase Type II	7	2	0.0053
D000431	Ethanol	8	2	0.007
D017869	Cyclic GMP-Dependent Protein Kinases	8	2	0.007
D051836	COUP Transcription Factors	8	2	0.007
D018840	HSP70 Heat-Shock Proteins	26	3	0.0085
D017346	Protein-Serine-Threonine Kinases	111	6	0.0098
D050883	HSC70 Heat-Shock Proteins	10	2	0.011
D014157	Transcription Factors	151	7	0.012
D006152	Cyclic GMP	32	3	0.015
D054732	Calcium-Calmodulin-Dependent Protein Kinase Type 2	13	2	0.018
D011987	Receptors steroid	14	2	0.021
D011994	Recombinant Proteins	425	13	0.023
D017871	Calcium-Calmodulin-Dependent Protein Kinases	16	2	0.028
D016326	Extracellular Matrix Proteins	70	4	0.028
D046912	Multiprotein Complexes	41	3	0.029
D014453	Inositol 1,4,5-Triphosphate Receptors	17	2	0.031
D015221	Potassium Channels	18	2	0.034
D017868	Cyclic AMP-Dependent Protein Kinases	76	4	0.036
D006162	Guanylate Cyclase	19	2	0.038
D005982	Glutathione Transferase	50	3	0.048
D029721	Drosophila Proteins	22	2	0.05
D006624	Hippocampus	13	3	0.0011
D022163	Clathrin-Coated Vesicles	9	2	0.0089
D002897	Chromosomes Human Pair 7	13	2	0.018
D014998	Y Chromosome	11883	204	0.02

## Sheet: InterPro
ID	Description	Total_gene	Significant_gene	pvalue
IPR019577	SPARC/Testican, calcium-binding domain	6	4	0.0001057
IPR013041	Clathrin adaptor, appendage, Ig-like subdomain superfamily	10	4	0.00124786
IPR026739	AP complex subunit beta	5	3	0.0013483
IPR039032	Rim-like	5	3	0.0013483
IPR016054	Ly-6 antigen/uPA receptor-like	17	5	0.0014645
IPR035892	C2 domain superfamily	135	16	0.00199504
IPR000742	EGF-like domain	200	21	0.00205296
IPR002553	Clathrin/coatomer adaptor, adaptin-like, N-terminal	12	4	0.00270236
IPR001675	Glycosyl transferase family 29	20	5	0.00321669
IPR038578	GT29-like superfamiliy	20	5	0.00321669
IPR001478	PDZ domain	120	14	0.00427859
IPR008152	Clathrin adaptor, alpha/beta/gamma-adaptin, appendage, Ig-like subdomain	7	3	0.00435685
IPR001881	EGF-like calcium-binding domain	108	13	0.00443831
IPR013032	EGF-like, conserved site	173	18	0.00455751
IPR036034	PDZ superfamily	121	14	0.00461057
IPR001320	Ionotropic glutamate receptor	14	4	0.00502237
IPR001508	Ionotropic glutamate receptor, metazoa	14	4	0.00502237
IPR019594	Ionotropic glutamate receptor, L-glutamate and glycine-binding domain	14	4	0.00502237
IPR000152	EGF-type aspartate/asparagine hydroxylation site	87	11	0.0058953
IPR000716	Thyroglobulin type-1	16	4	0.00839516
IPR036857	Thyroglobulin type-1 superfamily	16	4	0.00839516
IPR041282	FYVE-type zinc finger	9	3	0.00965822
IPR036412	HAD-like superfamily	69	9	0.0100019
IPR018097	EGF-like calcium-binding, conserved site	83	10	0.0117435
IPR000629	ATP-dependent RNA helicase DEAD-box, conserved site	18	4	0.0129811
IPR036645	Elafin-like superfamily	18	4	0.0129811
IPR024928	E3 ubiquitin-protein ligase, SMURF1 type	7	3	0.0189521
IPR000010	Cystatin domain	10	3	0.0132627
IPR010911	Rab-binding domain	10	3	0.0132627
IPR013111	EGF-like domain, extracellular	10	3	0.0132627
IPR002035	von Willebrand factor, type A	61	8	0.0143107
IPR001828	Receptor, ligand binding region	28	5	0.0143956
IPR000008	C2 domain	112	12	0.0149525
IPR008197	WAP-type 'four-disulfide core' domain	19	4	0.0157706
IPR004087	K Homology domain	29	5	0.0166591
IPR028082	Periplasmic binding protein-like I	29	5	0.0166591
IPR024731	EGF domain	11	3	0.0175314
IPR000591	DEP domain	20	4	0.0189091
IPR004088	K Homology domain, type 1	30	5	0.0191469
IPR000270	PB1 domain	12	3	0.0224744
IPR000463	Cytosolic fatty-acid binding	12	3	0.0224744
IPR013126	Heat shock protein 70 family	11	4	0.0125678
IPR000538	Link domain	12	3	0.0224744
IPR002404	IRS-type PTB domain	12	3	0.0224744
IPR031259	Intracellular lipid binding protein	12	3	0.0224744
IPR000699	RIH domain	5	2	0.0249638
IPR006058	2Fe-2S ferredoxin, iron-sulphur binding site	5	2	0.0249638
IPR006077	Vinculin/alpha-catenin	5	2	0.0249638
IPR006536	HnRNP-L/PTB	5	2	0.0249638
IPR011044	Quinoprotein amine dehydrogenase, beta chain-like	5	2	0.0249638
IPR013662	RyR/IP3R Homology associated domain	5	2	0.0249638
IPR021790	PTBP1, RNA recognition motif 2-like	5	2	0.0249638
IPR023340	UMA domain	5	2	0.0249638
IPR032376	Dedicator of cytokinesis, N-terminal domain	5	2	0.0249638
IPR032778	Growth factor receptor domain 4	5	2	0.0249638
IPR035910	RyR/IP3 receptor binding core, RIH domain superfamily	5	2	0.0249638
IPR042455	Dedicator of cytokinesis, N-terminal, subdomain 1	5	2	0.0249638
IPR036964	Ras guanine-nucleotide exchange factor catalytic domain superfamily	22	4	0.0262744
IPR039808	Cadherin	22	4	0.0262744
IPR000961	AGC-kinase, C-terminal	44	6	0.0269481
IPR009071	High mobility group box domain	44	6	0.0269481
IPR001245	Serine-threonine/tyrosine-protein kinase, catalytic domain	108	11	0.0270175
IPR001757	P-type ATPase	33	5	0.0280292
IPR008250	P-type ATPase, A domain superfamily	33	5	0.0280292
IPR018303	P-type ATPase, phosphorylation site	33	5	0.0280292
IPR023299	P-type ATPase, cytoplasmic domain N	33	5	0.0280292
IPR036444	Phospholipase A2 domain superfamily	13	3	0.0280941
IPR001202	WW domain	45	6	0.0297568
IPR027397	Catenin binding domain superfamily	23	4	0.0305166
IPR023298	P-type ATPase, transmembrane domain superfamily	34	5	0.0314835
IPR036612	K Homology domain, type 1 superfamily	34	5	0.0314835
IPR016024	Armadillo-type fold	290	23	0.0335995
IPR011992	EF-hand domain pair	214	18	0.0342734
IPR003585	Neurexin/syndecan/glycophorin C	14	3	0.0343864
IPR001895	Ras guanine-nucleotide exchange factors catalytic domain	24	4	0.0351388
IPR006020	PTB/PI domain	35	5	0.0351927
IPR036910	High mobility group box domain superfamily	47	6	0.0359333
IPR003018	GAF domain	6	2	0.0361503
IPR005018	DOMON domain	6	2	0.0361503
IPR008971	HSP40/DnaJ peptide-binding	6	3	0.0136838
IPR014837	EF-hand, Ca insensitive	6	2	0.0361503
IPR018011	Carbohydrate sulfotransferase 8-10	6	2	0.0361503
IPR029016	GAF-like domain superfamily	6	2	0.0361503
IPR032394	Anoctamin, dimerisation domain	6	2	0.0361503
IPR002219	Protein kinase C-like, phorbol ester/diacylglycerol-binding domain	60	7	0.0376767
IPR013098	Immunoglobulin I-set	129	12	0.0397512
IPR017892	Protein kinase, C-terminal	25	4	0.0401437
IPR006539	P-type ATPase, subfamily IV	15	3	0.0413414
IPR012163	Sialyltransferase	15	3	0.0413414
IPR018184	Integrin alpha chain, C-terminal cytoplasmic region, conserved site	15	3	0.0413414
IPR028846	Recoverin family	15	3	0.0413414
IPR032630	P-type ATPase, C-terminal	15	3	0.0413414
IPR032631	P-type ATPase, N-terminal	15	3	0.0413414
IPR000198	Rho GTPase-activating protein domain	49	6	0.0428769
IPR023214	HAD superfamily	62	7	0.0438887
IPR000566	Lipocalin/cytosolic fatty-acid binding domain	26	4	0.0455322
IPR023578	Ras guanine nucleotide exchange factor domain superfamily	26	4	0.0455322
IPR002048	EF-hand domain	177	15	0.0474786
IPR000494	Receptor L-domain	7	2	0.0488677
IPR001041	2Fe-2S ferredoxin-type iron-sulfur binding domain	7	2	0.0488677
IPR001067	Nuclear translocator	7	2	0.0488677
IPR004709	Na+/H+ exchanger	7	2	0.0488677
IPR006211	Furin-like cysteine-rich domain	7	2	0.0488677
IPR009028	Coatomer/calthrin adaptor appendage, C-terminal subdomain	7	2	0.0488677
IPR014868	Cadherin prodomain	7	2	0.0488677
IPR016093	MIR motif	7	2	0.0488677
IPR018363	CD59 antigen, conserved site	7	2	0.0488677
IPR036010	2Fe-2S ferredoxin-like superfamily	7	2	0.0488677
IPR036300	Mir domain superfamily	7	2	0.0488677
IPR036723	Alpha-catenin/vinculin-like superfamily	7	2	0.0488677
IPR036941	Receptor L-domain superfamily	7	2	0.0488677
IPR000413	Integrin alpha chain	16	3	0.0489443
IPR002913	START domain	16	3	0.0489443
IPR003280	Two pore domain potassium channel	16	3	0.0489443
IPR006212	Furin-like repeat	16	3	0.0489443
IPR008930	Terpenoid cyclases/protein prenyltransferase alpha-alpha toroid	16	3	0.0489443
IPR013517	FG-GAP repeat	16	3	0.0489443
IPR013649	Integrin alpha-2	16	3	0.0489443
IPR012677	Nucleotide-binding alpha-beta plait domain superfamily	193	16	0.0491831
IPR001320	Ionotropic glutamate receptor	14	5	0.00736185
IPR002939	Chaperone DnaJ, C-terminal	6	3	0.0136838
IPR001895	Ras guanine-nucleotide exchange factors catalytic domain	24	6	0.0166656

## Sheet: Reactome
ReactomeID	ReactomeTerm	Total_Genes	Significant_Genes	pvalue		hitsPerc
R-BTA-2130279	Association of beta-catenin with the RBX1:SCF(beta-TrCP1) ubiquitin ligase complex	10	3	0.0102471		30
R-BTA-2130286	Multi-ubiquitination of phospho-beta-catenin by RBX1:SCF(beta-TrCP1)	11	3	0.0135971		27.2727
R-BTA-5334794	NRXNs bind NLGNs	5	2	0.0209314		40
R-BTA-418874	ACVR2A/B (ActRIIA/B) phosphorylates ACVR1B (ActRIB, ALK4) in response to Activin	5	2	0.0209314		40
R-BTA-5218854	Phosphorylation of Syntaxin-4	5	2	0.0209314		40
R-BTA-3361751	Caspase-mediated cleavage of Lamin A	5	2	0.0209314		40
R-BTA-399930	Neuroglobin binds oxygen	5	2	0.0209314		40
R-BTA-399939	Collagen type IX degradation	5	2	0.0209314		40
R-BTA-399952	Collagen type XVI degradation	5	2	0.0209314		40
R-BTA-265177	4-methylcholesta-8(9),24-dien-3beta-ol is oxidized to 4-carboxycholesta-8(9),24-dien-3beta-ol	5	2	0.0209314		40
R-BTA-6814091	ARL2:GTP:ARL2BP translocates from cytosol to the mitochondrial matrix	5	2	0.0209314		40
R-BTA-381750	Olfactory Receptor - G Protein olfactory trimer complex formation	88	9	0.0243894		10.2273
R-BTA-451283	kainate receptor binds glutamate	6	2	0.0304116		33.3333
R-BTA-451311	Activation of Ca-permeable Kainate receptors	6	2	0.0304116		33.3333
R-BTA-1963586	SRC family kinases phosphorylate ERBB2	6	2	0.0304116		33.3333
R-BTA-5623527	VxPx-containing ciliary membrane proteins are delivered to the ciliary membrane	7	2	0.0412453		28.5714
R-BTA-5229343	AXIN is phosphorylated in the destruction complex	7	2	0.0412453		28.5714
R-BTA-8855617	sphingosine 1-phosphate + H2O => sphingosine + orthophosphate [cytosolic - SGPP]	7	2	0.0412453		28.5714
R-BTA-1971483	CHPF,CHPF2,CHSY3 transfer GlcA to chondroitin	7	2	0.0412453		28.5714
R-BTA-382096	Formation of NR-NCOR Corepressor Complex	28	4	0.0430625		14.2857
R-BTA-5672965	RAS GEFs promote RAS nucleotide exchange	55	6	0.0469144		10.9091
R-BTA-376419	Formation of NR-MED1 Coactivator Complex	29	4	0.0481407		13.7931
R-BTA-5621575	CD209 (DC-SIGN) signaling	7	4	0.000159949		57.1429
R-BTA-422475	Axon guidance	95	12	0.00170624		12.6316
R-BTA-8979227	Triglyceride metabolism	8	3	0.00508129		37.5
R-BTA-983712	Ion channel transport	75	9	0.00893114		12
R-BTA-1266738	Developmental Biology	165	15	0.0117208		9.09091
R-BTA-375165	NCAM signaling for neurite out-growth	11	3	0.0134574		27.2727
R-BTA-76005	Response to elevated platelet cytosolic Ca2+	54	7	0.0136189		12.963
R-BTA-4090294	SUMOylation of intracellular receptors	12	3	0.0173197		25
R-BTA-8853659	RET signaling	22	4	0.0189878		18.1818
R-BTA-418885	DCC mediated attractive signaling	5	2	0.0207815		40
R-BTA-162791	Attachment of GPI anchor to uPAR	5	2	0.0207815		40
R-BTA-4420097	VEGFA-VEGFR2 Pathway	34	5	0.0215396		14.7059
R-BTA-373752	Netrin-1 signaling	13	3	0.0217351		23.0769
R-BTA-381753	Olfactory Signaling Pathway	88	9	0.023851		10.2273
R-BTA-451306	Ionotropic activity of kainate receptors	6	2	0.0301976		33.3333
R-BTA-451308	Activation of Ca-permeable Kainate Receptor	6	2	0.0301976		33.3333
R-BTA-163560	Triglyceride catabolism	6	2	0.0301976		33.3333
R-BTA-399954	Sema3A PAK dependent Axon repulsion	6	2	0.0301976		33.3333
R-BTA-2672351	Stimuli-sensing channels	39	5	0.0367983		12.8205
R-BTA-194138	Signaling by VEGF	39	5	0.0367983		12.8205
R-BTA-421270	Cell-cell junction organization	16	3	0.0383048		18.75
R-BTA-382551	Transport of small molecules	311	22	0.0394239		7.07395
R-BTA-425393	Transport of inorganic cations/anions and amino acids/oligopeptides	53	6	0.0395448		11.3208
R-BTA-114608	Platelet degranulation	53	6	0.0395448		11.3208
R-BTA-418359	Reduction of cytosolic Ca++ levels	7	2	0.0409602		28.5714
R-BTA-264876	Insulin processing	7	2	0.0409602		28.5714
R-BTA-9006115	Signaling by NTRK2 (TRKB)	7	2	0.0409602		28.5714
R-BTA-936837	Ion transport by P-type ATPases	28	4	0.0425565		14.2857
R-BTA-216083	Integrin cell surface interactions	17	3	0.0449169		17.6471
R-BTA-5683057	MAPK family signaling cascades	114	10	0.0451203		8.77193
R-BTA-9006934	Signaling by Receptor Tyrosine Kinases	163	13	0.0471227		7.97546
R-BTA-383280	Nuclear Receptor transcription pathway	29	4	0.0475818		13.7931
R-BTA-2130279	Association of beta-catenin with the RBX1:SCF(beta-TrCP1) ubiquitin ligase complex	10	3	0.0102471		30
R-BTA-2130286	Multi-ubiquitination of phospho-beta-catenin by RBX1:SCF(beta-TrCP1)	11	3	0.0135971		27.2727
R-BTA-5334794	NRXNs bind NLGNs	5	2	0.0209314		40
R-BTA-418874	ACVR2A/B (ActRIIA/B) phosphorylates ACVR1B (ActRIB, ALK4) in response to Activin	5	2	0.0209314		40
R-BTA-5218854	Phosphorylation of Syntaxin-4	5	2	0.0209314		40
R-BTA-3361751	Caspase-mediated cleavage of Lamin A	5	2	0.0209314		40
R-BTA-399930	Neuroglobin binds oxygen	5	2	0.0209314		40
R-BTA-399939	Collagen type IX degradation	5	2	0.0209314		40
R-BTA-399952	Collagen type XVI degradation	5	2	0.0209314		40
R-BTA-265177	4-methylcholesta-8(9),24-dien-3beta-ol is oxidized to 4-carboxycholesta-8(9),24-dien-3beta-ol	5	2	0.0209314		40
R-BTA-6814091	ARL2:GTP:ARL2BP translocates from cytosol to the mitochondrial matrix	5	2	0.0209314		40
R-BTA-381750	Olfactory Receptor - G Protein olfactory trimer complex formation	88	9	0.0243894		10.2273
R-BTA-451283	kainate receptor binds glutamate	6	2	0.0304116		33.3333
R-BTA-451311	Activation of Ca-permeable Kainate receptors	6	2	0.0304116		33.3333
R-BTA-1963586	SRC family kinases phosphorylate ERBB2	6	2	0.0304116		33.3333
R-BTA-5623527	VxPx-containing ciliary membrane proteins are delivered to the ciliary membrane	7	2	0.0412453		28.5714
R-BTA-5229343	AXIN is phosphorylated in the destruction complex	7	2	0.0412453		28.5714
R-BTA-8855617	sphingosine 1-phosphate + H2O => sphingosine + orthophosphate [cytosolic - SGPP]	7	2	0.0412453		28.5714
R-BTA-1971483	CHPF,CHPF2,CHSY3 transfer GlcA to chondroitin	7	2	0.0412453		28.5714
R-BTA-382096	Formation of NR-NCOR Corepressor Complex	28	4	0.0430625		14.2857
R-BTA-5672965	RAS GEFs promote RAS nucleotide exchange	55	6	0.0469144		10.9091
R-BTA-376419	Formation of NR-MED1 Coactivator Complex	29	4	0.0481407		13.7931
